# Supplementary material for: Positional identification of a candidate gene for MALE STERILITY 2 (MS2) by linkage mapping and transcriptomic data in Cryptomeria japonica D. Don
Source: BMC Genomics. 2026 May 19;27:595. doi: 10.1186/s12864-026-12907-4 (PMC13339982; doi:10.1186/s12864-026-12907-4)
Supplement: Supplementary file 3 — Supplementary Material 3.Supplementary Table 3 List of genes located on MS2 locus, and their characteristics. [file 12864_2026_12907_MOESM2_ESM.xlsx]

## Sheet: Supplementary Table 2
Supplementary Table 2 Details of markers and linkage map refinement around the MS2 locus
Marker ID	Fluidigm SNPType Assay primer sequence				Draft genome (ver. 0.1)	SUGI_1 reference genome				Genotypes for each member of S1-2 family $
	ASP1_SEQ	ASP2_SEQ	LSP_SEQ	STA_SEQ	Contig ID	Chromosome	SNP coordinate (bp)	Gene ID	Map position (cM)	Y581	Y588	Y590	Y593	Y594	Y595	Y604	Y608	Y609	Y611	Y616	Y617	Y622	Y625	Y627	Y631	Y635	Y637	Y641	Y642	Y645	Y648	Y651	Y657	Y660	Y662	Y663	Y664	Y667	Y671	Y672	Y676	Y679	Y682	Y684	Y687	Y693	Y694	Y695	Y700
CJt112898-2307	AATAAAAATTCCTCGAAAATCTTTTCACATTATCTT	AATAAAAATTCCTCGAAAATCTTTTCACATTATCTC	CTCTCAACTTTTGATGTTTAAAATTTTCAGAACTTTAACA	GCATTGTAAATGCCTGGAGC	ctg668	5	279199568	SUGI_0491380	0	h	h	h	h	h	h	h	h	h	h	h	h	h	h	h	h	h	h	h	h	h	h	h	h	h	h	h	h	h	h	h	h	h	h	h	h	h	h	h	h
CJt034615-204	CCAGCCGATGGTTTTTGAATGTATTG	CCAGCCGATGGTTTTTGAATGTATTA	ACGATTGGATTACAGAGTTACTCTCAGC	GTGAAATACCCTTTCGTTCCTCC	ctg668	5	279261588	SUGI_0491410	0	h	h	h	h	h	h	h	h	h	h	h	h	h	h	h	h	h	h	h	h	h	h	h	h	h	h	h	h	h	h	h	h	h	h	h	h	h	h	h	h
CJt082415-90974	GCTGAATATGCACACATTCAAACACA	CTGAATATGCACACATTCAAACACG	GGCCATGAATCTTGCCAATCCA	CTGTTTGCACAATGTTGAGCTG	ctg668	5	279374666	SUGI_0491420	0	h	h	h	h	h	h	h	h	h	h	h	h	h	h	h	h	h	h	h	h	h	h	h	h	h	h	h	h	h	h	h	h	h	h	h	h	h	h	h	h
CJt084522-448	AACTAAATAGAAGCGTCACCAAGAGT	ACTAAATAGAAGCGTCACCAAGAGC	GCCTCCATGAAACAGCACCA	ACCGCAAATGCACTGTGAAA	ctg668	5	279702218	SUGI_0491450	0	h	h	h	h	h	h	h	h	h	h	h	h	h	h	h	h	h	h	h	h	h	h	h	h	h	h	h	h	h	h	h	h	h	h	h	h	h	h	h	h
CJt033612-106	AGGGAAGAAGCGTAATCGTCATTC	AGGGAAGAAGCGTAATCGTCATTT	ACTCAGCAGACCCAATGAGTTGA	AGCAGACATGAGATAAACTCGATCT	ctg668	5	279958688	SUGI_0491510	0.781	h	h	h	h	h	h	h	h	h	h	h	h	h	h	h	h	h	h	h	h	h	h	h	h	h	h	h	h	h	h	h	h	h	h	h	h	h	h	h	h
CJt005282-890	GCCTCCAAATCTCCAGAAATCACT	CCTCCAAATCTCCAGAAATCACC	GGAGGCCAGGGGTCCTTA	CTTCGACACCTTTGAATCGAGAG	ctg668	5	280638721	SUGI_0491580	1.563	h	h	h	h	h	h	h	h	h	h	h	h	h	h	h	h	h	h	h	h	h	h	h	h	h	h	h	h	h	h	h	h	h	h	h	h	h	h	h	h
CJt085744-102	GGGAAGATAGCGAGTTTGACCC	GGGAAGATAGCGAGTTTGACCT	GTCTGCACCTACAGGCTAAAGAGT	AGACAGGCATAACCGCATTG	ctg668	5	283479764	SUGI_0491930	2.344	h	h	h	h	h	h	h	h	h	h	h	h	h	h	h	h	h	h	h	h	h	h	h	h	h	h	h	h	h	h	h	h	h	h	h	h	h	h	h	h
CJt085744-126550	CCACAGTTCTAAAGACAGGAAAAATCG	CCACAGTTCTAAAGACAGGAAAAATCA	CATGGCCAAGAGCTCAGATAGGA	TCTCTGGGCCTGCAACTAC	ctg668	5	283608766	SUGI_0491930	2.344	h	h	h	h	h	h	h	h	h	h	h	h	h	h	h	h	h	h	h	h	h	h	h	h	h	h	h	h	h	h	h	h	h	h	h	h	h	h	h	h
CJt103911-799	CTTCATGAACTGCATGATGGCT	CTTCATGAACTGCATGATGGCA	GTGAACTTTCTGGTGAAGAGCACA	AAATCTCTGCAATGCCTCGG	ctg930	5	286604800	SUGI_0492620	2.344	h	h	h	h	h	h	h	h	h	h	h	h	h	h	h	h	h	h	h	h	h	h	h	h	h	h	h	h	h	h	h	h	h	h	h	h	h	h	h	h
CJt103911-472	CTTCAACCCTTGTTATGCTGATCATA	CTTCAACCCTTGTTATGCTGATCATC	ACCCCAGACTTCCAGGAGGA	TTCTCATATTGTCCTCTGTGTTTGC	ctg930	5	286711615	SUGI_0492620	2.344	h	h	h	h	h	h	h	h	h	h	h	h	h	h	h	h	h	h	h	h	h	h	h	h	h	h	h	h	h	h	h	h	h	h	h	h	h	h	h	h
CJt054672-275	CATTGCTAAGAAATTCTTTTCAGAGGGA	CATTGCTAAGAAATTCTTTTCAGAGGGT	GAATCCCCTCTCAGTAATGTGGGAA	ATTCATCTATTGCAGATCTTCATTGCT	ctg930	5	286836820	-	2.344	h	h	h	h	h	h	h	h	h	h	h	h	h	h	h	h	h	h	h	h	h	h	h	h	h	h	h	h	h	h	h	h	h	h	h	h	h	h	h	h
CJt063793-233	CTGTCCCAGGGAAAAGTTTAACAAC	CTGTCCCAGGGAAAAGTTTAACAAA	TGCAGAGAAGGAGAAGGAATCAATCC	ACAGTTCTCACAACTGTAATGGC	ctg930	5	286838975	-	2.344	h	h	h	h	h	h	h	h	h	h	h	h	h	h	h	h	h	h	h	h	h	h	h	h	h	h	h	h	h	h	h	h	h	h	h	h	h	h	h	h
CJt063793-368	GAGAGATGCATACGGTTCCAAGA	AGAGATGCATACGGTTCCAAGC	TCACTAACAGCCTCCACAAGAA	GAAATAGTTCCGAGAGATGCATACG	ctg930	5	286839110	-	2.344	h	h	h	h	h	h	h	h	h	h	h	h	h	h	h	h	h	h	h	h	h	h	h	h	h	h	h	h	h	h	h	h	h	h	h	h	h	h	h	h
CJt018660-1470	CAACTTCTTCATTGGAGCAATCTCTG	CAACTTCTTCATTGGAGCAATCTCTT	CCACAAACTGCTGGATATTGGAAGAC	TCAACTTCTTCATTGGAGCAATCTC	ctg930	5	286984327	SUGI_0492640	2.344	h	h	h	h	h	h	h	h	h	h	h	h	h	h	h	h	h	h	h	h	h	h	h	h	h	h	h	h	h	h	h	h	h	h	h	h	h	h	h	h
CJt018660-317	ATGTCCCTTGGAGCTACCAAC	TTATGTCCCTTGGAGCTACCAAG	TGGACTGGTCAAACAGAAGCCA	TGTGTTTTAGTTCACACACACCA	ctg930	5	286985480	SUGI_0492640	2.344	h	h	h	h	h	h	h	h	h	h	h	h	h	h	h	h	h	h	h	h	h	h	h	h	h	h	h	h	h	h	h	h	h	h	h	h	h	h	h	h
CJt002457-122	CCTCGGATTTTCCATTGCAAACAC	CCTCGGATTTTCCATTGCAAACAG	GCTCCATCCTCTGAGGACGC	GCCCATAACCAGAGCCAC	ctg820	5	287631059	SUGI_0492830	2.344	h	h	h	h	h	h	h	h	h	h	h	h	h	h	h	h	h	h	h	h	h	h	h	h	h	h	h	h	h	h	h	h	h	h	h	h	h	h	h	h
CJt002457-1208	TGACAAGAATATGAATTCCTGTTGCATT	TGACAAGAATATGAATTCCTGTTGCATC	GTTATTTGTCTTGCTACATATTGCATTCATTTCTGA	TGAGTAACTTGATTTCTGTCTTTTGTGA	ctg820	5	287736557	SUGI_0492830	2.344	h	h	h	h	h	h	h	h	h	h	h	h	h	h	h	h	h	h	h	h	h	h	h	h	h	h	h	h	h	h	h	h	h	h	h	h	h	h	h	h
CJt008140-6895	TGACGATGTGGAGAAGGCC	CTTGACGATGTGGAGAAGGCT	ACTCTCCAAAGATGCAAGAAGAGTGG	AATAACCTACTCTCAGTTCTTGACGA	ctg820	5	288066536	SUGI_0492850	2.344	h	h	h	h	h	h	h	h	h	h	h	h	h	h	h	h	h	h	h	h	h	h	h	h	h	h	h	h	h	h	h	h	h	h	h	h	h	h	h	h
CJt008140-7346	GTCATCCATATATCAATTGGTAACTAAGAATGTT	TGTCATCCATATATCAATTGGTAACTAAGAATGTA	GAAACAATGCTCGTAGACTTGTTTTTACCA	AATCTTGGCTTGTCATCCATATATCAA	ctg820	5	288103410	SUGI_0492850	2.344	h	h	h	h	h	h	h	h	h	h	h	h	h	h	h	h	h	h	h	h	h	h	h	h	h	h	h	h	h	h	h	h	h	h	h	h	h	h	h	h
CJt017262-613	TCAAGTCTGGCAGCTTCTCG	TTCAAGTCTGGCAGCTTCTCA	GGGAAGATAACTATTGAACAACTACGTGCT	AGCTGTTTCAACTGTGGAACAAT	ctg820	5	288310248	SUGI_0492880	2.344	h	h	h	h	h	h	h	h	h	h	h	h	h	h	h	h	h	h	h	h	h	h	h	h	h	h	h	h	h	h	h	h	h	h	h	h	h	h	h	h
CJt017262-270	TTCGCCTTTCCAGGTTGTTTTG	TTTTTCGCCTTTCCAGGTTGTTTTA	CCGCTGTCAACAACATGGTCT	CTTTTTTCGCCTTTCCAGGT	ctg820	5	288357849	SUGI_0492880	2.344	h	h	h	h	h	h	h	h	h	h	h	h	h	h	h	h	h	h	h	h	h	h	h	h	h	h	h	h	h	h	h	h	h	h	h	h	h	h	h	h
CJt090027-659	GCATAGTAGCTTCCTCTGCTTCAAG	GCATAGTAGCTTCCTCTGCTTCAAA	CGGAAGGATGCAAATGCAGTGA	AACTGCATCTGTACAATATCACGC	ctg820	5	288494864	SUGI_0492890	2.344	h	h	h	h	h	h	h	h	h	h	h	h	h	h	h	h	h	h	h	h	h	h	h	h	h	h	h	h	h	h	h	h	h	h	h	h	h	h	h	h
CJt090027-43	CGAAAATATTGGTTGCGAATTAAAATTCGTTTT	GAAAATATTGGTTGCGAATTAAAATTCGTTTG	CATTTCTCGCCCCACGCC	ACGATTTTTGCAACCTTTCAAAC	ctg820	5	288641919	SUGI_0492890	2.344	h	h	h	h	h	h	h	h	h	h	h	h	h	h	h	h	h	h	h	h	h	h	h	h	h	h	h	h	h	h	h	h	h	h	h	h	h	h	h	h
CJt025586-167	ATTCCCTGCATCCACCAGAG	ATTATTCCCTGCATCCACCAGAA	TCAGTAATACTGAATATGTTGCATTTGTGTTTGG	GTGAATCAGCTTTTGAAAGTGTGAA	ctg820	5	289070490	SUGI_0493010	2.344	h	h	h	h	h	h	h	h	h	h	h	h	h	h	h	h	h	h	h	h	h	h	h	h	h	h	h	h	h	h	h	h	h	h	h	h	h	h	h	h
MS2	-	-	-	-	ctg820	5	289070490	SUGI_0493010	2.344	h	h	h	h	h	h	h	h	h	h	h	h	h	h	h	h	h	h	h	h	h	h	h	h	h	h	h	h	h	h	h	h	h	h	h	h	h	h	h	h
CJt113083-546	CCACAACCTTTGCAGTTGCAT	CCACAACCTTTGCAGTTGCAC	CATTGTGCTTATTATTCTTGTGGGGTTTCA	TCAGCTTTGAGAGACTTCTCCA	ctg820	5	289278646	SUGI_0493050	2.344	h	h	h	h	h	h	h	h	h	h	h	h	h	h	h	h	h	h	h	h	h	h	h	h	h	h	h	h	h	h	h	h	h	h	h	h	h	h	h	h
CJt113083-201	CCCGAACCCAATTTGCTACAG	CCCGAACCCAATTTGCTACAA	CATTCCAACGGAGCTTGCAGA	CCCAATACGGAGTCACATAGGA	ctg820	5	289278991	SUGI_0493050	3.125	h	h	h	h	h	h	h	h	h	h	h	h	h	h	h	h	h	h	h	h	h	h	h	h	h	h	h	h	h	h	h	h	h	h	h	h	h	h	h	h
CJt086231-35	TCTTAAGGAACGAAGCTCTGGTAATT	TCTTAAGGAACGAAGCTCTGGTAATG	ACATGCCGATAGAATACAAAAGCAGAATTTT	CTGAAACTGATGATACGTGTGTCT	ctg820	5	289390402	SUGI_0493060	3.125	h	h	h	h	h	h	h	h	h	h	h	h	h	h	h	h	h	h	h	h	h	h	h	h	h	h	h	h	h	h	h	h	h	h	h	h	h	h	h	h
CJt086231-34	TGCCGATAGAATACAAAAGCAGAATTTTC	TGCCGATAGAATACAAAAGCAGAATTTTT	CGTGTGTCTTCTTAAGGAACGAAGC	TGCCGATAGAATACAAAAGCAGAATTT	ctg820	5	289390403	SUGI_0493060	3.125	h	h	h	h	h	h	h	h	h	h	h	h	h	h	h	h	h	h	h	h	h	h	h	h	h	h	h	h	h	h	h	h	h	h	h	h	h	h	h	h
CJt088932-392	CATAGCCTCTTTAATCAATCTATGTTTATAGGTG	CCATAGCCTCTTTAATCAATCTATGTTTATAGGTA	TCAAAAAGAGCTAATGAAAATGCTTTGAGGA	AAGACACCCTCTGTAGCCAT	ctg820	5	289672675	SUGI_0493120	3.125	h	h	h	h	h	h	h	h	h	h	h	h	h	h	h	h	h	h	h	h	h	h	h	h	h	h	h	h	h	h	h	h	h	h	h	h	h	h	h	h
CJt112283-905	TCTGAGAATGACATGGGTGCAG	TCTGAGAATGACATGGGTGCAC	GCTGGGCTCTGAGCAACAA	GAAAGGAAAATCTGGTCGACCTAT	ctg820	5	290111858	SUGI_0493130	3.906	h	h	h	h	h	h	h	h	h	h	h	h	h	h	h	h	h	h	h	h	h	h	h	h	h	h	h	h	h	h	h	h	h	h	h	h	h	h	h	h
CJt112283-125	TCAATGGCCGGGAATGAAGA	CAATGGCCGGGAATGAAGG	CAGCTGGACGACGGTACTACA	CCTGGCAGTGTGTATGAAACAAAT	ctg820	5	290112638	SUGI_0493130	3.906	h	h	h	h	h	h	h	h	h	h	h	h	h	h	h	h	h	h	h	h	h	h	h	h	h	h	h	h	h	h	h	h	h	h	h	h	h	h	h	h
AX-174123688	-	-	-	-	ctg668	5	279197460	SUGI_0491380	41.708	-	h	h	-	h	h	h	h	h	h	-	-	h	h	-	h	h	-	h	-	h	h	-	-	h	-	h	h	-	h	h	-	h	-	-	-	-	h	h	-
AX-115718781	-	-	-	-	ctg668	5	279973734	SUGI_0491510	42.784	-	h	h	-	h	h	h	h	h	h	-	-	h	h	-	h	h	-	h	-	h	h	-	-	h	-	h	h	-	h	h	-	h	-	-	-	-	h	h	-
AX-174182421	-	-	-	-	ctg930	5	286798093	SUGI_0492630	42.784	-	h	h	-	h	h	h	h	h	h	-	-	h	h	-	h	h	-	h	-	h	h	-	-	h	-	h	h	-	h	h	-	h	-	-	-	-	h	h	-
AX-174150462	-	-	-	-	ctg930	5	286800687	SUGI_0492630	42.784	-	h	h	-	h	h	h	h	h	h	-	-	h	h	-	h	h	-	h	-	h	h	-	-	h	-	h	h	-	h	h	-	h	-	-	-	-	h	h	-
AX-174214820	-	-	-	-	ctg820	5	287964340	SUGI_0492850	42.784	-	h	h	-	h	h	h	h	h	h	-	-	h	h	-	h	h	-	h	-	h	h	-	-	h	-	h	h	-	h	h	-	h	-	-	-	-	h	h	-
AX-MS2	-	-	-	-	ctg820	5	289070490	SUGI_0493010	46.082	-	h	h	-	h	h	h	h	h	h	-	-	h	h	-	h	h	-	h	-	h	h	-	-	h	-	h	h	-	h	h	-	h	-	-	-	-	h	h	-
AX-174153772	-	-	-	-	ctg820	5	290112435	SUGI_0493130	50.529	-	h	h	-	h	h	h	h	h	h	-	-	h	h	-	h	h	-	h	-	h	h	-	-	h	-	h	h	-	h	h	-	h	-	-	-	-	h	h	-
MS2_PCR-RFLP	-	-	-	-	ctg820	5	289070490	SUGI_0493010	2.344	h	h	h	h	h	h	h	h	h	h	h	h	h	h	h	h	h	h	h	h	h	h	h	h	h	h	h	h	h	h	h	h	h	h	h	h	h	h	h	h
$ Notes: h = heterozygous; a = homozygous; '-' = missing/undetermined.
[truncated: 89 more columns]
