# Supplementary material for: Positional identification of a candidate gene for MALE STERILITY 2 (MS2) by linkage mapping and transcriptomic data in Cryptomeria japonica D. Don
Source: BMC Genomics. 2026 May 19;27:595. doi: 10.1186/s12864-026-12907-4 (PMC13339982; doi:10.1186/s12864-026-12907-4)
Supplement: Supplementary file 8 — Supplementary Material 8.Supplementary Table 5. Genome-wide annotation and expression profiles of GDSL esterase/lipase (GELP) genes in Cryptomeria japonica male strobiliDescription of data: A comprehensive list of 209 GELP candidates is provided together with Pfam-A/HMMER evidence for GDSL esterase/lipase-related domains (including Lipase_GDSL (PF00657.24) and related Pfam entries), and PF00657-specific domtblout-derived coordinates (alifrom–alito) used to extract the PF00657-aligned domain regions for downstream multiple sequence alignment and phylogenetic analysis. PF00657 hits were detected in 191 proteins, and after excluding truncated matches, 162 PF00657 domain sequences were retained for alignment and neighbor-joining tree inference. The table also includes transcript abundance values (TPM) in male strobili for all RNA-Seq samples analyzed in this study, together with the summary column “TPM max. in WT,” which indicates the maximum TPM value among wild-type male strobilus samples. The binary flag “is_GELP_PFAM_any” indicates whether a gene has GDSL-related Pfam support. In the Discussion, the subset referred to as GELP genes with a Pfam GDSL domain and detectable expression in male strobili corresponds to entries with is_GELP_PFAM_any = 1 and TPM max. in WT > 1. Gene-based functional annotations (Araport11 best hits, UniProt and EggNOG information, and predicted protein domains) were extracted from the publicly available ForestGEN annotation dataset for the SUGI_1 reference genome (https://forestgen.ffpri.go.jp/en/info_sugi1.html). [file 12864_2026_12907_MOESM8_ESM.xlsx]

## Sheet: Supplementary Table 5
Supplementary Table 5 Genome-wide annotation and expression profiles of GDSL esterase/lipase (GELP) genes in Cryptomeria japonica male strobili
								HMMER against PF00657											Expression (TPM)																SUGI_1 sannotation
SUGI_1 gene ID	Peptide length (aa)	is_GELP_IPR	is_GELP_PFAM_any	SignalP_prediction	SignalP_CS	TMHMM_TMs	is_GELP_in_NJ	target name	target accession	tlen	domscore	hmmfrom	hmmto	alifrom	alito	hmm_cov	qry_cov	qry_alilen	MS.621oct	MS.658nov	MS.658oct	MS.683nov	MS.683oct	MS.707nov	MS.707oct	MS.734nov	MS.734oct	WT.594nov	WT.594oct	WT.625nov	WT.625oct	WT.671nov	WT.671oct	TPM max. in WT	Query ID	Standard Gene Set	Araport11 ID	Araport11 Symbols	Araport11 Full Name	Subject Sequence	Percent Identical	Alignment Length	Mismatches	Gap Openings	Query Start	Query End	Subject Start	Subject End	E Value
SUGI_0001840.t1	346	0	1	SP	CS pos: 24-25. Pr: 0.9813	0	1	Lipase_GDSL	PF00657.24	224	119.9	1	196	40	317	0.875	0.803468	278	24.1388	47.9804	17.2385	19.5784	9.83991	36.2127	35.7585	29.805	28.5753	22.2906	11.7663	54.3173	43.1454	13.2267	15.5532	54.3173	SUGI_0001840.t1	TRUE				tr|A9P117|A9P117_PICSI	60.8	337	129	3	3	338	10	344	1.2e-110
SUGI_0007560.t1	361	1	1	SP	CS pos: 22-23. Pr: 0.6119	1	1	Lipase_GDSL	PF00657.24	224	133.4	1	222	39	350	0.991071	0.864266	312	1.27615	2.88018	1.27594	1.51892	1.92429	2.78863	3.30949	6.56616	2.69005	7.79707	2.18082	2.53983	12.8301	6.36855	10.577	12.8301	SUGI_0007560.t1	TRUE				XP_023881286.1	45.7	359	191	2	3	361	10	364	6.4e-89
SUGI_0031500.t1	355	1	1	SP	CS pos: 24-25. Pr: 0.6939	0	1	Lipase_GDSL	PF00657.24	224	147.7	1	223	31	343	0.995536	0.88169	313	3.94419	1.8788	0.096107	4.87383	0.224542	1.19915	3.91998	2.82562	3.41923	2.43953	0.761867	1.0515	1.97929	2.03301	3.36103	4.87383	SUGI_0031500.t1	TRUE	AT1G58525.1 | AT1G58725.1 | AT1G59030.1 | AT1G59406.1 | AT1G75910.1 | AT1G75920.1 | AT1G75930.1 | AT2G04570.1 | AT2G30220.1 | AT2G42990.1 | AT3G43570.1 | AT4G26790.1 | AT5G42170.1	* | * | * | * | EXL4 | EXL5 | EXL6 | OSP1, GGL14 | * | * | * | GGL23 | *	* | * | * | * | extracellular lipase 4 | * | extracellular lipase 6 | Guard-cell-enriched GDSL Lipase 14, Occluded Stomatal Pores 1 | * | * | * | * | *	tr|A9P062|A9P062_PICSI	62.3	355	131	3	1	353	10	363	4.9e-128
SUGI_0038470.t1	349	1	1	SP	CS pos: 23-24. Pr: 0.9735	1	1	Lipase_GDSL	PF00657.24	224	131.5	3	221	31	337	0.977679	0.879656	307	0	0	0	0	0	0.0860967	0.0752298	0	0	0.0387711	0	0.0375273	0	0.121046	0.107957	0.121046	SUGI_0038470.t1	TRUE				XP_038992560.1	47	347	178	4	4	349	10	351	8.6e-83
SUGI_0038520.t1	327	1	1	OTHER	NA	0	1	Lipase_GDSL	PF00657.24	224	103.8	10	215	16	309	0.919643	0.899083	294	0.240916	0.259896	0.417245	0.0745054	0.591868	0.229679	0.301034	0.499779	0.601803	0.330973	0.324855	0.200222	0.207896	0.764224	0.307196	0.764224	SUGI_0038520.t1	TRUE	AT2G36325.1 | AT3G09930.1 | AT5G03600.2 | AT5G03610.1	* | * | * | GGL25	* | * | * | *	88036.EFJ34368	48.4	314	160	2	15	327	35	347	1.8e-78
SUGI_0042380.t1	374	1	1	SP	CS pos: 28-29. Pr: 0.8992	0	1	Lipase_GDSL	PF00657.24	224	123.6	1	223	37	348	0.995536	0.834225	312	0.0648372	0.227323	0.136856	0.146627	0.213165	9.10712	0.245751	0.41727	0.350918	3.03966	0	0.280204	0.202044	0.301269	0.184727	9.10712	SUGI_0042380.t1	TRUE	AT1G23500.1 | AT1G33811.1 | AT1G54790.2 | AT1G58430.1 | AT1G71120.1 | AT1G73610.1 | AT2G19060.1 | AT2G30310.1 | AT5G08460.1	* | GGL7 | * | RXF26 | GLIP6 | * | * | * | *	* | * | * | * | GDSL-motif lipase/hydrolase 6 | * | * | * | *	88036.EFJ36646	38.2	382	206	6	12	365	1	380	3.4e-68
SUGI_0045820.t1	361	1	1	SP	CS pos: 19-20. Pr: 0.9795	0	1	Lipase_GDSL	PF00657.24	224	125	1	222	25	342	0.991071	0.880886	318	0	24.7079	0	1.63706	0.0315458	0.749184	20.2933	7.43067	40.5689	0.0374859	40.6864	9.41552	0.334879	30.4384	12.5428	40.6864	SUGI_0045820.t1	TRUE	AT1G28570.1 | AT1G28580.1 | AT1G28590.1 | AT1G28600.1 | AT1G28610.2 | AT1G28640.1 | AT1G28650.1 | AT1G28660.1 | AT1G28670.1 | AT1G31550.2 | AT1G49480.1 | AT1G54020.2 | AT1G71250.1 | AT2G27360.1 | AT3G18990.2 | AT4G33280.3 | AT5G03980.1 | AT5G14450.1 | AT5G45910.1	* | * | * | GGL2 | GGL3 | * | * | GGL2, GGL4 | ARAB-1 | * | RTV1 | * | * | * | REM39, VRN1 | * | * | * | *	* | * | * | Guard-cell-enriched GDSL Lipase 2 | Guard-cell-enriched GDSL Lipase 3 | * | * | Guard-cell-enriched GDSL Lipase 4, Guard-cell-enriched GDSL Lipases | * | * | related to vernalization1 1 | * | * | * | REPRODUCTIVE MERISTEM 39, REDUCED VERNALIZATION RESPONSE 1 | * | * | * | *	sp|Q8RXT9|GDL8_ARATH	47.9	359	176	7	4	354	17	372	4.6e-80
SUGI_0046380.t1	237	0	1	SP	CS pos: 19-20. Pr: 0.9838	0	1	Lipase_GDSL	PF00657.24	224	59.6	1	136	25	216	0.607143	0.810127	192	0	0.220416	0	0.0513399	0	0.0422043	0.165948	0.250462	0.387042	0	0.0407	0	0	0.14834	0.0529203	0.387042	SUGI_0046380.t1	TRUE	AT1G28570.1 | AT1G28580.1 | AT1G28590.1 | AT1G28600.1 | AT1G28610.2 | AT1G28640.1 | AT1G28650.1 | AT1G28660.1 | AT1G28670.1 | AT1G31550.2 | AT1G49480.1 | AT1G54020.2 | AT1G71250.1 | AT2G27360.1 | AT3G18990.2 | AT4G33280.3 | AT5G03980.1 | AT5G14450.1 | AT5G45910.1	* | * | * | GGL2 | GGL3 | * | * | GGL2, GGL4 | ARAB-1 | * | RTV1 | * | * | * | REM39, VRN1 | * | * | * | *	* | * | * | Guard-cell-enriched GDSL Lipase 2 | Guard-cell-enriched GDSL Lipase 3 | * | * | Guard-cell-enriched GDSL Lipase 4, Guard-cell-enriched GDSL Lipases | * | * | related to vernalization1 1 | * | * | * | REPRODUCTIVE MERISTEM 39, REDUCED VERNALIZATION RESPONSE 1 | * | * | * | *	sp|Q3MKY2|AAE_RAUSE	40.2	251	130	8	2	234	5	253	1.6e-41
SUGI_0049150.t1	367	1	1	SP	CS pos: 28-29. Pr: 0.7665	0	1	Lipase_GDSL	PF00657.24	224	124.7	1	223	32	344	0.995536	0.852861	313	0.0991058	43.9773	201.364	2.77249	120.604	0.177418	11.5911	25.0063	40.8729	0.221248	138.021	40.7064	22.3182	225.453	154.888	225.453	SUGI_0049150.t1	TRUE	AT3G04290.1 | AT3G43550.1 | AT4G28780.1 | AT5G18430.1 | AT5G33370.1	LTL1, ATLTL1 | * | * | GGL26 | CUS2	Li-tolerant lipase 1 | * | * | * | CUTIN SYNTHASE2	tr|A0A2N9HNF4|A0A2N9HNF4_FAGSY	56.6	362	154	2	3	364	12	370	6.2e-118
SUGI_0049200.t1	360	1	1	SP	CS pos: 23-24. Pr: 0.9805	1	1	Lipase_GDSL	PF00657.24	224	133.9	1	224	27	339	1	0.869444	313	5.33762	0.181645	0	8.32644	0.0316331	0	1.47698	0	0.856639	0	0.214661	0.0727676	0.125928	0.224935	0.244225	8.32644	SUGI_0049200.t1	TRUE	AT3G04290.1 | AT3G43550.1 | AT4G28780.1 | AT5G18430.1 | AT5G33370.1	LTL1, ATLTL1 | * | * | GGL26 | CUS2	Li-tolerant lipase 1 | * | * | * | CUTIN SYNTHASE2	XP_020083700.1	60.3	365	138	1	3	360	1	365	2.3e-123
SUGI_0083000.t1	103	1	1	OTHER	NA	0	0	Lipase_GDSL	PF00657.24	224	32.1	179	224	4	65	0.205357	0.601942	62	0	0	0	0	0	0	0	0	0	0	0	0	0	0	0	0	SUGI_0083000.t1	TRUE
SUGI_0083010.t1	125	1	1	OTHER	NA	0	0	Lipase_GDSL	PF00657.24	224	11.2	2	35	63	111	0.151786	0.392	49	0	0	0	0	0	0	0	0.118274	0	0	0	0.104243	0	0	0	0.118274	SUGI_0083010.t1	TRUE				tr|A0A7C9EYZ0|A0A7C9EYZ0_OPUST	36.7	98	60	1	19	116	3	98	1.2e-07
SUGI_0083020.t1	372	1	1	OTHER	NA	1	1	Lipase_GDSL	PF00657.24	224	127.3	2	224	41	351	0.995536	0.836022	311	0	0.0703205	0.0611512	0	0.0612309	0.0269293	0.0352955	0	0	0.0727608	0	0	0.0406255	0.0378606	0	0.0727608	SUGI_0083020.t1	TRUE	AT1G23500.1 | AT1G33811.1 | AT1G54790.2 | AT1G58430.1 | AT1G71120.1 | AT1G73610.1 | AT2G19060.1 | AT2G30310.1 | AT5G08460.1	* | GGL7 | * | RXF26 | GLIP6 | * | * | * | *	* | * | * | * | GDSL-motif lipase/hydrolase 6 | * | * | * | *	4081.Solyc01g111960.2.1	37	357	204	7	21	367	15	360	1.7e-56
SUGI_0083100.t1	353	1	1	OTHER	NA	0	1	Lipase_GDSL	PF00657.24	224	119	2	224	21	332	0.995536	0.883853	312	0.0343417	0	0	0.10355	0.0322587	0	0	0	0.0371735	0.038333	0	0	0	0	0	0.10355	SUGI_0083100.t1	TRUE				XP_039133501.1	36.9	363	207	8	3	352	14	367	5.2e-59
SUGI_0083110.t1	88	0	1	OTHER	NA	1	0	Lipase_GDSL	PF00657.24	224	12.1	2	36	41	85	0.15625	0.511364	45	0	0	0	0	0	0	0	0	0	0	0	0	0	0	0	0	SUGI_0083110.t1	TRUE				XP_020970367.1	40.8	76	39	2	18	88	10	84	8.2e-06
SUGI_0084530.t1	389	1	1	SP	CS pos: 31-32. Pr: 0.7072	1	1	Lipase_GDSL	PF00657.24	224	160.8	2	223	47	366	0.991071	0.822622	320	20.1525	23.6907	27.6345	25.1584	25.1962	27.5969	17.6886	18.8192	19.4186	22.112	14.6044	20.4091	66.8105	24.6411	19.3447	66.8105	SUGI_0084530.t1	TRUE	AT3G26430.1	GGL20	*	XP_020218795.1	59.1	391	141	4	5	385	2	383	7.8e-133
SUGI_0086410.t1	334	1	1	OTHER	NA	0	1	Lipase_GDSL	PF00657.24	224	130.2	1	222	12	323	0.991071	0.934132	312	0.217737	0.743823	0.561724	0.328269	0.5795	5.592	0.550188	1.22334	0.785638	2.04561	1.25781	1.99959	2.35215	2.40285	2.5566	5.592	SUGI_0086410.t1	TRUE	AT2G31540.1 | AT3G14820.1	* | *	* | *	4081.Solyc05g043330.2.1	43.2	336	189	2	1	334	22	357	6.7e-84
SUGI_0086420.t1	361	1	1	SP	CS pos: 22-23. Pr: 0.9497	1	1	Lipase_GDSL	PF00657.24	224	133.1	1	222	39	350	0.991071	0.864266	312	1.84705	12.7706	15.4846	2.07586	10.9148	4.52285	7.7282	12.8853	6.27072	9.25902	12.8441	9.97791	22.6044	25.4059	26.7036	26.7036	SUGI_0086420.t1	TRUE				tr|C0PRW6|C0PRW6_PICSI	56.9	360	146	3	4	361	11	363	4.8e-115
SUGI_0086470.t1	361	1	1	OTHER	NA	1	1	Lipase_GDSL	PF00657.24	224	130.5	1	222	39	350	0.991071	0.864266	312	1.27615	4.13007	3.371	3.67917	5.06309	2.42791	5.34609	5.72224	3.50797	6.57877	5.28481	3.13851	35.7065	12.7956	21.6412	35.7065	SUGI_0086470.t1	TRUE				tr|C0PRW6|C0PRW6_PICSI	57.2	360	145	3	4	361	11	363	7.5e-116
SUGI_0086480.t1	363	1	1	SP	CS pos: 22-23. Pr: 0.9661	1	1	Lipase_GDSL	PF00657.24	224	132.3	1	222	39	352	0.991071	0.865014	314	3.50682	6.03496	2.9295	8.5935	1.9294	6.45725	12.6046	17.5023	6.6701	18.6959	2.38173	2.68825	121.601	32.531	78.8228	121.601	SUGI_0086480.t1	TRUE				tr|C0PRW6|C0PRW6_PICSI	54.1	362	155	4	4	363	11	363	6.4e-107
SUGI_0086490.t1	370	1	1	OTHER	NA	0	1	Lipase_GDSL	PF00657.24	224	125.2	1	222	48	359	0.991071	0.843243	312	5.02991	8.97885	0.829992	5.96124	2.2162	11.642	14.4604	29.7247	9.87844	32.0593	2.16708	7.09832	60.4498	16.1965	36.2404	60.4498	SUGI_0086490.t1	TRUE	AT5G45960.1	*	*	XP_016747880.2	41.6	358	201	2	5	362	10	359	8.3e-84
SUGI_0098870.t1	397	1	1	SP	CS pos: 27-28. Pr: 0.9271	0	1	Lipase_GDSL	PF00657.24	224	123.5	2	224	41	378	0.995536	0.851385	338	0.0610903	0	0	0.0614014	0.0573847	0.0252377	0.0992353	0	0.0330639	0.0340952	0.0243382	0.0330014	0.114221	0	0.0632916	0.114221	SUGI_0098870.t1	TRUE				tr|A0A2G5ENL3|A0A2G5ENL3_AQUCA	41.6	394	200	3	1	394	1	364	2.8e-79
SUGI_0103130.t1	186	1	1	OTHER	NA	0	1	Lipase_GDSL	PF00657.24	224	55.1	70	183	17	145	0.508929	0.693548	129	0.0325053	0.385729	0.335432	0.163354	0.244269	0.429716	0.422413	0.31877	0.387042	0.217699	0.518	0.561906	0.810337	0.396473	0.875591	0.875591	SUGI_0103130.t1	TRUE				tr|A0A6V7P157|A0A6V7P157_ANACO	43.9	155	87	0	2	156	149	303	6.5e-31
SUGI_0113380.t1	127	0	1	OTHER	NA	0	0	#N/A	#N/A	#N/A	#N/A	#N/A	#N/A	#N/A	#N/A	#N/A	#N/A	#N/A	0	0	0.534595	0	0.267646	0	0.102853	0.116426	0	0.106015	0.151353	0	0	0.055164	0	0.534595	SUGI_0113380.t1	TRUE				tr|A9NPL8|A9NPL8_PICSI	46.4	110	47	4	1	105	31	133	1.8e-11
SUGI_0129750.t1	384	1	1	SP	CS pos: 23-24. Pr: 0.9748	0	1	Lipase_GDSL	PF00657.24	224	87.4	2	223	34	367	0.991071	0.869792	334	2.92083	23.0275	11.7305	0.301505	1.77967	0.13045	1.26523	5.99971	1.52103	0.105739	4.83072	1.63755	0.413272	43.3839	24.5194	43.3839	SUGI_0129750.t1	TRUE				sp|P0C8Z7|GDL91_ARATH	34	385	226	11	1	376	5	370	1.9e-47
SUGI_0129760.t1	392	1	1	SP	CS pos: 23-24. Pr: 0.8701	0	1	Lipase_GDSL	PF00657.24	224	96.5	2	223	38	375	0.991071	0.862245	338	8.49132	38.1597	34.1125	1.77221	8.49929	3.33543	10.6528	15.7368	10.5811	2.55515	32.7077	35.7942	9.96725	117.36	112.474	117.36	SUGI_0129760.t1	TRUE				XP_008785390.2	36.8	394	209	10	1	385	1	363	5.5e-54
SUGI_0136920.t1	378	1	1	SP	CS pos: 23-24. Pr: 0.9791	1	1	Lipase_GDSL	PF00657.24	224	113.7	1	223	33	345	0.995536	0.828042	313	3.41614	0.553658	0.195595	2.9983	0.301308	1.06012	1.45894	0.550489	1.02428	1.30686	0.268362	0.433198	0.599735	0.819746	0.897272	3.41614	SUGI_0136920.t1	TRUE	AT1G53920.1 | AT1G53940.2 | AT1G53990.1 | AT1G54000.1 | AT3G14225.1 | AT5G40990.1	GLIP5 | GLIP2 | GLIP3 | GLL22 | GLIP4 | GLIP1	GDSL-motif lipase 5 | GDSL-motif lipase 2 | GDSL-motif lipase 3 | GDSL lipase-like protein 22 | GDSL-motif lipase 4 | GDSL lipase 1	sp|H6U1I8|GLIP_TANCI	41.4	372	197	7	7	378	15	365	7.2e-76
SUGI_0137160.t1	369	0	1	SP	CS pos: 24-25. Pr: 0.9743	1	1	Lipase_GDSL	PF00657.24	224	76	1	221	30	329	0.986607	0.813008	300	4.2878	4.82057	18.9873	3.15379	6.86717	1.9682	2.36618	2.47704	2.31179	0.971898	6.70208	2.05893	1.06483	5.10491	6.65494	18.9873	SUGI_0137160.t1	TRUE	AT1G09390.1 | AT1G56670.1 | AT3G62280.1	* | * | *	* | * | *	tr|A0A0F7J3M5|A0A0F7J3M5_TAXBA	67.3	367	119	1	1	366	1	367	1e-144
SUGI_0171290.t1	365	1	1	OTHER	NA	0	1	Lipase_GDSL	PF00657.24	224	129.4	1	222	43	354	0.991071	0.854795	312	4.05233	17.1818	17.481	8.52985	20.4054	0.548886	3.72295	6.41297	6.97522	0.3893	11.9097	5.16769	0.993659	49.9672	42.3448	49.9672	SUGI_0171290.t1	TRUE				tr|A9P0U2|A9P0U2_PICSI	52.9	329	154	1	38	365	31	359	9.9e-100
SUGI_0183970.t1	382	1	1	SP	CS pos: 21-22. Pr: 0.9797	0	1	Lipase_GDSL	PF00657.24	224	103.1	2	224	31	359	0.995536	0.861257	329	0	0	0	0	0	0	0	0	0	0	0.0252914	0	0.0791295	0	0	0.0791295	SUGI_0183970.t1	TRUE	AT1G23500.1 | AT1G33811.1 | AT1G54790.2 | AT1G58430.1 | AT1G71120.1 | AT1G73610.1 | AT2G19060.1 | AT2G30310.1 | AT5G08460.1	* | GGL7 | * | RXF26 | GLIP6 | * | * | * | *	* | * | * | * | GDSL-motif lipase/hydrolase 6 | * | * | * | *	sp|Q9C996|GLIP6_ARATH	34.4	381	214	8	2	375	4	355	5.8e-49
SUGI_0183980.t1	362	1	1	SP	CS pos: 21-22. Pr: 0.9828	0	1	Lipase_GDSL	PF00657.24	224	118.8	2	224	31	339	0.995536	0.853591	309	0	0.0361289	0.125672	0.0168304	0.173024	0.0276711	0.0544017	0.0410538	0.126882	0.0560739	0.0800545	0.054275	0.0626169	0.0194518	0.104091	0.173024	SUGI_0183980.t1	TRUE	AT1G23500.1 | AT1G33811.1 | AT1G54790.2 | AT1G58430.1 | AT1G71120.1 | AT1G73610.1 | AT2G19060.1 | AT2G30310.1 | AT5G08460.1	* | GGL7 | * | RXF26 | GLIP6 | * | * | * | *	* | * | * | * | GDSL-motif lipase/hydrolase 6 | * | * | * | *	sp|Q9C996|GLIP6_ARATH	33.4	356	231	5	2	355	4	355	3.9e-47
SUGI_0184000.t1	378	1	1	SP	CS pos: 21-22. Pr: 0.9858	0	1	Lipase_GDSL	PF00657.24	224	98.9	2	224	31	356	0.995536	0.862434	326	0	0.0346036	0	0.0644796	0.0150654	0.0265029	0	0.157282	0	0	0.332258	0.103967	0.119947	0.0186306	0.0332323	0.332258	SUGI_0184000.t1	TRUE	AT1G23500.1 | AT1G33811.1 | AT1G54790.2 | AT1G58430.1 | AT1G71120.1 | AT1G73610.1 | AT2G19060.1 | AT2G30310.1 | AT5G08460.1	* | GGL7 | * | RXF26 | GLIP6 | * | * | * | *	* | * | * | * | GDSL-motif lipase/hydrolase 6 | * | * | * | *	88036.EFJ36646	36.1	385	217	7	9	372	4	380	4e-61
SUGI_0184020.t1	363	1	1	SP	CS pos: 26-27. Pr: 0.9634	0	1	Lipase_GDSL	PF00657.24	224	119.4	2	224	36	341	0.995536	0.842975	306	0	0.0360296	0	0.0335684	0.0941173	0.0275951	0.0723363	0.040941	0	0.0372799	0	0	0.0416299	0	0	0.0941173	SUGI_0184020.t1	TRUE	AT1G23500.1 | AT1G33811.1 | AT1G54790.2 | AT1G58430.1 | AT1G71120.1 | AT1G73610.1 | AT2G19060.1 | AT2G30310.1 | AT5G08460.1	* | GGL7 | * | RXF26 | GLIP6 | * | * | * | *	* | * | * | * | GDSL-motif lipase/hydrolase 6 | * | * | * | *	sp|Q9C996|GLIP6_ARATH	34.5	362	224	8	7	361	4	359	5.3e-52
SUGI_0184540.t1	81	1	1	SP	CS pos: 21-22. Pr: 0.9845	0	0	Lipase_GDSL	PF00657.24	224	19.7	2	43	31	81	0.1875	0.62963	51	0	0	0	0	0	0	0.160551	0	0	0.165486	0	0	0	0	0	0.165486	SUGI_0184540.t1	TRUE				tr|A0A067FMV1|A0A067FMV1_CITSI	46.9	81	34	2	1	75	1	78	7.5e-08
SUGI_0184550.t1	224	1	1	OTHER	NA	0	1	Lipase_GDSL	PF00657.24	224	52.6	72	224	27	202	0.683036	0.785714	176	0	0	0	0	0	0	0	0	0	0	0	0	0	0.0313822	0	0.0313822	SUGI_0184550.t1	TRUE				XP_051131117.1	32.8	241	137	6	4	220	139	378	1.2e-24
SUGI_0184780.t1	86	1	1	SP	CS pos: 26-27. Pr: 0.9834	0	0	Lipase_GDSL	PF00657.24	224	19.5	2	43	36	86	0.1875	0.593023	51	0	0	0	0	0	0	0	0	0	0	0	0	0	0	0	0	SUGI_0184780.t1	TRUE				tr|A0A1S4A5T1|A0A1S4A5T1_TOBAC	43.8	89	45	1	2	85	4	92	3.6e-08
SUGI_0184790.t1	140	1	1	OTHER	NA	0	0	Lipase_GDSL	PF00657.24	224	37.3	71	177	26	137	0.477679	0.8	112	0	0	0	0	0	0	0	0	0.0933293	0	0	0	0	0	0	0.0933293	SUGI_0184790.t1	TRUE				XP_040369182.1	34.6	107	65	2	25	131	71	172	2.7e-11
SUGI_0184800.t1	223	1	1	OTHER	NA	0	0	Lipase_GDSL	PF00657.24	224	27.3	21	92	22	141	0.321429	0.538117	120	0	0	0	0	0	0	0	0	0	0	0	0	0	0	0	0	SUGI_0184800.t1	TRUE				tr|A9NU57|A9NU57_PICSI	31	339	94	7	7	222	54	375	2.5e-29
SUGI_0184810.t1	222	1	1	OTHER	NA	0	0	Lipase_GDSL	PF00657.24	224	42.7	49	136	82	200	0.392857	0.536036	119	0	0.0588107	0.0511422	0	0	0	0	0	0	0	0	0	0	0	0	0.0588107	SUGI_0184810.t1	TRUE				XP_027773299.1	32.6	178	100	7	30	196	75	243	8.4e-15
SUGI_0196200.t1	642	0	1	OTHER	NA	0	0	#N/A	#N/A	#N/A	#N/A	#N/A	#N/A	#N/A	#N/A	#N/A	#N/A	#N/A	7.20343	12.3907	12.5399	8.58933	10.7181	10.1462	10.6468	9.64144	11.2357	15.1316	11.6299	10.4076	13.0323	12.085	10.1857	15.1316	SUGI_0196200.t1	TRUE	AT1G61010.1	CPSF73-I	cleavage and polyadenylation specificity factor 73-I	3218.PP1S23_196V6.1	70.8	672	162	5	1	639	10	680	8.4e-277
SUGI_0211820.t1	326	1	1	OTHER	NA	0	1	Lipase_GDSL	PF00657.24	224	35.8	2	223	75	272	0.991071	0.607362	198	133.968	31.5035	18.5893	60.4592	20.0279	41.0078	55.5797	35.5473	48.8951	34.7962	28.334	34.3627	62.49	30.2738	48.2424	133.968	SUGI_0211820.t1	TRUE				tr|A0A0D6R534|A0A0D6R534_ARACU	87.4	261	31	1	66	326	1	259	3.7e-138
SUGI_0217220.t1	72	0	1	OTHER	NA	0	0	#N/A	#N/A	#N/A	#N/A	#N/A	#N/A	#N/A	#N/A	#N/A	#N/A	#N/A	0	0	0	0	0	0.137597	0.180345	0	0	0	0	0	0	0	0	0.180345	SUGI_0217220.t1	FALSE
SUGI_0244860.t1	361	1	1	SP	CS pos: 24-25. Pr: 0.9707	0	1	Lipase_GDSL	PF00657.24	224	143.2	1	223	28	339	0.995536	0.864266	312	0.0671656	0.398515	0.126019	0.135015	0.0315458	0.0416213	0.109104	0	0	0.0374859	0.0267585	0.290266	0.0418599	0.0585166	0.0347929	0.398515	SUGI_0244860.t1	TRUE	AT3G04290.1 | AT3G43550.1 | AT4G28780.1 | AT5G18430.1 | AT5G33370.1	LTL1, ATLTL1 | * | * | GGL26 | CUS2	Li-tolerant lipase 1 | * | * | * | CUTIN SYNTHASE2	XP_031378116.1	61.7	360	138	0	2	361	6	365	3e-123
SUGI_0244870.t1	331	1	1	SP	CS pos: 24-25. Pr: 0.9779	1	1	Lipase_GDSL	PF00657.24	224	79.4	112	223	171	309	0.5	0.41994	139	0.0183087	0.0197512	0.103055	0.110412	0	0.226912	0	0	0	0	0.0437647	0	0	0.010634	0.0758737	0.226912	SUGI_0244870.t1	TRUE	AT3G04290.1 | AT3G43550.1 | AT4G28780.1 | AT5G18430.1 | AT5G33370.1	LTL1, ATLTL1 | * | * | GGL26 | CUS2	Li-tolerant lipase 1 | * | * | * | CUTIN SYNTHASE2	sp|Q9M8Y5|LTL1_ARATH	53.5	357	135	2	4	330	7	362	4.8e-100
SUGI_0244880.t1	96	1	1	OTHER	NA	0	0	Lipase_GDSL	PF00657.24	224	21.6	99	148	34	84	0.223214	0.53125	51	0	0	0	0	0	0	0	0	0	0	0	0	0	0	0	0	SUGI_0244880.t1	TRUE
SUGI_0244890.t1	288	1	1	SP	CS pos: 25-26. Pr: 0.7413	0	1	Lipase_GDSL	PF00657.24	224	86.8	1	171	29	262	0.763393	0.8125	234	0	0	0	0	0	0	0	0	0	0	0	0	0	0.0244325	0	0.0244325	SUGI_0244890.t1	TRUE	AT5G63170.1	*	*	XP_020702355.1	60.1	288	106	3	1	281	1	286	3.9e-89
SUGI_0244930.t1	361	1	1	SP	CS pos: 24-25. Pr: 0.9707	0	1	Lipase_GDSL	PF00657.24	224	141.7	1	223	28	339	0.995536	0.864266	312	0	0.235486	0.0630094	0.0337538	0.0315458	0.0277476	0	0.0411672	0	0.0187429	0	0.054425	0	0.0292583	0.0347929	0.235486	SUGI_0244930.t1	TRUE	AT3G04290.1 | AT3G43550.1 | AT4G28780.1 | AT5G18430.1 | AT5G33370.1	LTL1, ATLTL1 | * | * | GGL26 | CUS2	Li-tolerant lipase 1 | * | * | * | CUTIN SYNTHASE2	XP_031378116.1	61.1	360	140	0	2	361	6	365	5.2e-123
SUGI_0244940.t1	310	1	1	SP	CS pos: 24-25. Pr: 0.9776	0	1	Lipase_GDSL	PF00657.24	224	107.4	1	223	28	288	0.995536	0.841935	261	0	0.0421697	0.0733421	0.039289	0.110157	0.0645956	0.0211659	0	0	0.0436331	0.0934398	0	0	0	0	0.110157	SUGI_0244940.t1	TRUE	AT3G04290.1 | AT3G43550.1 | AT4G28780.1 | AT5G18430.1 | AT5G33370.1	LTL1, ATLTL1 | * | * | GGL26 | CUS2	Li-tolerant lipase 1 | * | * | * | CUTIN SYNTHASE2	3847.GLYMA05G24330.1	51.5	359	121	3	4	309	9	367	2.5e-93
SUGI_0244950.t1	126	1	1	OTHER	NA	0	0	Lipase_GDSL	PF00657.24	224	33.5	99	167	34	103	0.308036	0.555556	70	0.0478621	0	0	0	0	0.0395457	0.103663	0	0	0	0.0381362	0	0	0.0555984	0	0.103663	SUGI_0244950.t1	TRUE
SUGI_0244970.t1	361	1	1	SP	CS pos: 24-25. Pr: 0.9707	0	1	Lipase_GDSL	PF00657.24	224	138.4	1	223	28	339	0.995536	0.864266	312	0	0.054343	0	0	0.0315458	0	0.018184	0	0	0	0.0267585	0	0	0.0487638	0.0173965	0.054343	SUGI_0244970.t1	TRUE	AT3G04290.1 | AT3G43550.1 | AT4G28780.1 | AT5G18430.1 | AT5G33370.1	LTL1, ATLTL1 | * | * | GGL26 | CUS2	Li-tolerant lipase 1 | * | * | * | CUTIN SYNTHASE2	XP_028752061.1	59.6	361	146	0	1	361	1	361	9.1e-120
SUGI_0244990.t1	310	1	1	SP	CS pos: 24-25. Pr: 0.9776	0	1	Lipase_GDSL	PF00657.24	224	107.4	1	223	28	288	0.995536	0.841935	261	0	0	0.0733421	0	0.0734377	0.0968934	0.0211659	0	0	0	0.124586	0	0	0.0794646	0	0.124586	SUGI_0244990.t1	TRUE	AT3G04290.1 | AT3G43550.1 | AT4G28780.1 | AT5G18430.1 | AT5G33370.1	LTL1, ATLTL1 | * | * | GGL26 | CUS2	Li-tolerant lipase 1 | * | * | * | CUTIN SYNTHASE2	3847.GLYMA05G24330.1	51.5	359	121	3	4	309	9	367	2.5e-93
SUGI_0245000.t1	288	1	1	SP	CS pos: 25-26. Pr: 0.7413	0	1	Lipase_GDSL	PF00657.24	224	88.8	1	171	29	262	0.763393	0.8125	234	0	0	0	0	0.0395141	0	0	0	0	0	0	0	0	0.0366488	0	0.0395141	SUGI_0245000.t1	TRUE	AT5G63170.1	*	*	XP_020702355.1	60.4	288	105	3	1	281	1	286	7.9e-90
SUGI_0245090.t1	361	1	1	SP	CS pos: 24-25. Pr: 0.9707	0	1	Lipase_GDSL	PF00657.24	224	135.6	1	223	28	339	0.995536	0.864266	312	0.0335828	0.0905717	0.0630094	0	0.0946373	0.0554951	0	0.0411672	0.109056	0	0.133793	0	0.0837199	0.0292583	0.0869823	0.133793	SUGI_0245090.t1	TRUE	AT3G04290.1 | AT3G43550.1 | AT4G28780.1 | AT5G18430.1 | AT5G33370.1	LTL1, ATLTL1 | * | * | GGL26 | CUS2	Li-tolerant lipase 1 | * | * | * | CUTIN SYNTHASE2	XP_031378116.1	60	360	144	0	2	361	6	365	4.1e-120
SUGI_0245110.t1	116	1	1	SP	CS pos: 24-25. Pr: 0.9757	1	0	Lipase_GDSL	PF00657.24	224	28.9	1	64	28	109	0.285714	0.706897	82	0	0	0	0	0	0	0	0	0	0	0	0	0.129515	0	0	0.129515	SUGI_0245110.t1	TRUE				tr|A0A314Z3W5|A0A314Z3W5_PRUYE	56.3	119	44	2	5	116	5	122	1.3e-24
SUGI_0245480.t1	362	1	1	SP	CS pos: 25-26. Pr: 0.9778	1	1	Lipase_GDSL	PF00657.24	224	136.1	1	223	29	340	0.995536	0.861878	312	0.117216	3.23353	0.518396	0.959334	0.566259	0	0.580285	0.677387	0.58003	0.0747653	1.68114	0.0723667	0.166978	1.23519	0.346971	3.23353	SUGI_0245480.t1	TRUE	AT3G04290.1 | AT3G43550.1 | AT4G28780.1 | AT5G18430.1 | AT5G33370.1	LTL1, ATLTL1 | * | * | GGL26 | CUS2	Li-tolerant lipase 1 | * | * | * | CUTIN SYNTHASE2	XP_028752061.1	59.4	362	146	1	1	362	1	361	2.3e-123
SUGI_0245490.t1	361	1	1	SP	CS pos: 24-25. Pr: 0.9753	0	1	Lipase_GDSL	PF00657.24	224	139.5	1	224	28	340	1	0.867036	313	5.42362	20.2518	6.11191	8.50597	2.28707	1.27639	3.45496	5.2694	2.88999	2.23041	6.51571	7.4925	4.37436	13.8002	8.52426	20.2518	SUGI_0245490.t1	TRUE	AT3G04290.1 | AT3G43550.1 | AT4G28780.1 | AT5G18430.1 | AT5G33370.1	LTL1, ATLTL1 | * | * | GGL26 | CUS2	Li-tolerant lipase 1 | * | * | * | CUTIN SYNTHASE2	XP_021800805.1	61.8	361	138	0	1	361	1	361	6.8e-123
SUGI_0245620.t1	361	1	1	SP	CS pos: 24-25. Pr: 0.9753	0	1	Lipase_GDSL	PF00657.24	224	134.2	1	222	28	338	0.991071	0.861496	311	0.285454	1.3948	0.661599	0.911354	0.299685	0.0693689	0.09092	0.391088	0.18176	0.299887	0.628826	0.290266	0.355809	0.975276	0.574083	1.3948	SUGI_0245620.t1	TRUE	AT3G04290.1 | AT3G43550.1 | AT4G28780.1 | AT5G18430.1 | AT5G33370.1	LTL1, ATLTL1 | * | * | GGL26 | CUS2	Li-tolerant lipase 1 | * | * | * | CUTIN SYNTHASE2	XP_021800805.1	61.8	361	138	0	1	361	1	361	1.4e-123
SUGI_0245630.t1	355	1	1	OTHER	NA	0	1	Lipase_GDSL	PF00657.24	224	106	43	223	84	333	0.808036	0.704225	250	0.085372	0.147357	0.304339	0	0.86609	0.070538	0.332828	0.0209305	0.240271	0.0762354	0.843496	0.0737896	0.106414	0.634696	0	0.86609	SUGI_0245630.t1	TRUE	AT3G04290.1 | AT3G43550.1 | AT4G28780.1 | AT5G18430.1 | AT5G33370.1	LTL1, ATLTL1 | * | * | GGL26 | CUS2	Li-tolerant lipase 1 | * | * | * | CUTIN SYNTHASE2	XP_050382625.1	59.9	284	114	0	72	355	79	362	1.2e-92
SUGI_0245660.t1	361	1	1	SP	CS pos: 24-25. Pr: 0.9772	0	1	Lipase_GDSL	PF00657.24	224	137.6	1	223	28	339	0.995536	0.864266	312	0	0.0362287	0.0630094	0.0337538	0.252366	0	0	0	0	0	0	0	0	0.0585166	0	0.252366	SUGI_0245660.t1	TRUE	AT3G04290.1 | AT3G43550.1 | AT4G28780.1 | AT5G18430.1 | AT5G33370.1	LTL1, ATLTL1 | * | * | GGL26 | CUS2	Li-tolerant lipase 1 | * | * | * | CUTIN SYNTHASE2	3694.POPTR_0019s04130.1	58.9	358	147	0	3	360	7	364	5.9e-118
SUGI_0246040.t1	361	1	1	SP	CS pos: 24-25. Pr: 0.9747	0	1	Lipase_GDSL	PF00657.24	224	134.9	1	224	28	340	1	0.867036	313	0.0335828	0.289829	1.48072	0.202523	0.252366	0.138738	0.290944	0.164669	0.18176	0.149944	0.387999	0.2177	0.502319	1.01429	0.469704	1.48072	SUGI_0246040.t1	TRUE	AT3G04290.1 | AT3G43550.1 | AT4G28780.1 | AT5G18430.1 | AT5G33370.1	LTL1, ATLTL1 | * | * | GGL26 | CUS2	Li-tolerant lipase 1 | * | * | * | CUTIN SYNTHASE2	XP_015882032.1	58.9	360	144	2	1	360	8	363	1.1e-117
SUGI_0278920.t1	310	1	1	OTHER	NA	0	1	Lipase_GDSL	PF00657.24	224	84.6	43	222	45	299	0.803571	0.822581	255	5.0426	10.0996	2.32861	6.05051	7.14182	8.41358	15.8321	30.8832	11.7208	34.9937	8.79892	9.75589	68.7745	16.8919	45.8241	68.7745	SUGI_0278920.t1	TRUE				3711.Bra035295.1-P	41.3	281	160	3	30	310	13	288	5.3e-59
SUGI_0357800.t1	366	1	1	SP	CS pos: 22-23. Pr: 0.9758	0	1	Lipase_GDSL	PF00657.24	224	93.1	2	222	29	323	0.986607	0.806011	295	13.9623	57.1761	32.4273	10.9204	34.2898	6.97923	84.9102	58.5949	82.9188	4.67736	89.3305	42.0163	43.0651	80.9995	112.772	112.772	SUGI_0357800.t1	TRUE	AT1G54010.1	GLL23	GDSL-like lipase 23	3847.GLYMA03G35150.1	36.9	333	191	9	4	323	11	337	6.5e-48
SUGI_0364660.t1	180	0	1	OTHER	NA	0	0	Lipase_GDSL	PF00657.24	224	31.7	142	221	12	125	0.357143	0.633333	114	0	0	0	0	0	0	0	0.164669	0	0	0	0	0.12558	0	0.0695858	0.164669	SUGI_0364660.t1	TRUE
SUGI_0364670.t1	98	0	1	SP	CS pos: 23-24. Pr: 0.5463	1	0	Lipase_GDSL	PF00657.24	224	16.8	2	40	27	82	0.174107	0.571429	56	0	0	0	0	0	0	0	0.15053	0.265847	0	0.0489222	0	0.229595	0.106985	0.318056	0.318056	SUGI_0364670.t1	TRUE				tr|A0A6A4QZY2|A0A6A4QZY2_LUPAL	52.7	74	29	2	6	79	1	68	3e-11
SUGI_0364690.t1	375	1	1	SP	CS pos: 26-27. Pr: 0.9794	1	1	Lipase_GDSL	PF00657.24	224	98.6	2	221	33	330	0.982143	0.794667	298	10.1524	5.85979	1.34976	6.74314	1.5793	4.35445	2.41596	3.84453	4.18232	4.69172	1.23659	5.6241	3.96968	2.54459	2.11034	10.1524	SUGI_0364690.t1	TRUE	AT2G03980.1	*	*	3847.GLYMA03G35150.1	33.6	336	200	9	9	331	12	337	3.4e-44
SUGI_0364700.t1	381	1	1	SP	CS pos: 26-27. Pr: 0.9790	0	1	Lipase_GDSL	PF00657.24	224	93.3	2	221	33	330	0.982143	0.782152	298	3.53252	1.08145	0.134349	1.10354	0.0896824	0.433864	1.10285	0.487648	1.3435	0.444041	9.00194	1.03151	1.07104	7.57856	3.3301	9.00194	SUGI_0364700.t1	TRUE	AT1G75880.1	GGL12	*	XP_031272106.1	38.2	314	177	7	30	336	43	346	1.5e-51
SUGI_0377890.t1	239	1	1	OTHER	NA	0	1	Lipase_GDSL	PF00657.24	224	86.2	2	223	6	203	0.991071	0.828452	198	6.68634	6.80329	19.1029	5.39668	19.6512	8.14032	10.8339	8.04115	10.1711	8.48118	18.1018	8.15437	8.83942	10.3708	10.4959	19.6512	SUGI_0377890.t1	TRUE	AT5G45920.1 | AT5G62930.2	GGL28 | GGL29	Guard-cell-enriched GDSL Lipase 28 | *	XP_012080050.1	63.3	221	80	1	1	221	1	220	4.5e-83
SUGI_0377930.t1	376	1	1	SP	CS pos: 18-19. Pr: 0.6388	0	1	Lipase_GDSL	PF00657.24	224	167.2	1	219	34	354	0.977679	0.853723	321	27.8933	38.5268	39.8106	35.9598	38.1813	38.8063	47.8243	36.6238	39.1991	63.5121	46.1719	41.6857	62.3415	53.5662	49.879	63.5121	SUGI_0377930.t1	TRUE	AT1G09390.1 | AT1G56670.1 | AT3G62280.1	* | * | *	* | * | *	XP_008811524.2	50.4	369	167	6	2	367	7	362	5.3e-94
SUGI_0395600.t1	256	1	1	OTHER	NA	0	1	Lipase_GDSL	PF00657.24	224	41	2	224	10	203	0.995536	0.757812	194	30.558	68.253	49.9011	43.8121	53.8097	56.6133	71.589	69.0329	74.6043	44.2474	42.1197	72.3423	53.6556	82.6439	67.876	82.6439	SUGI_0395600.t1	TRUE	AT3G11210.1	GGL17	*	4641.GSMUA_Achr5P08670_001	71.9	256	72	0	1	256	1	256	1.3e-111
SUGI_0406330.t1	366	1	1	SP	CS pos: 25-26. Pr: 0.9814	0	1	Lipase_GDSL	PF00657.24	224	152.6	1	222	33	345	0.991071	0.855191	313	0.115938	0.571761	0.854576	1.64805	1.47801	2.34009	0.968558	1.62425	0.860562	2.99499	1.64962	6.74622	3.42704	2.10676	1.21832	6.74622	SUGI_0406330.t1	TRUE	AT1G29660.1 | AT1G29670.2 | AT3G27950.1 | AT4G18970.2 | AT5G45670.1	GGL5 | GDSL1, GGL6 | * | GGL22 | *	* | * | * | * | *	3847.GLYMA08G12750.1	51.9	364	169	5	5	366	8	367	3.5e-102
SUGI_0406490.t1	322	1	1	SP	CS pos: 36-37. Pr: 0.9633	0	1	Lipase_GDSL	PF00657.24	224	106.5	2	200	43	320	0.888393	0.863354	278	70.9807	33.2616	0.778397	69.9016	1.13369	23.9326	58.7125	36.2469	39.4171	42.8146	3.80151	19.8037	33.2605	39.9235	42.5717	70.9807	SUGI_0406490.t1	TRUE	AT1G28570.1 | AT1G28580.1 | AT1G28590.1 | AT1G28600.1 | AT1G28610.2 | AT1G28640.1 | AT1G28650.1 | AT1G28660.1 | AT1G28670.1 | AT1G31550.2 | AT1G49480.1 | AT1G54020.2 | AT1G71250.1 | AT2G27360.1 | AT3G18990.2 | AT4G33280.3 | AT5G03980.1 | AT5G14450.1 | AT5G45910.1	* | * | * | GGL2 | GGL3 | * | * | GGL2, GGL4 | ARAB-1 | * | RTV1 | * | * | * | REM39, VRN1 | * | * | * | *	* | * | * | Guard-cell-enriched GDSL Lipase 2 | Guard-cell-enriched GDSL Lipase 3 | * | * | Guard-cell-enriched GDSL Lipase 4, Guard-cell-enriched GDSL Lipases | * | * | related to vernalization1 1 | * | * | * | REPRODUCTIVE MERISTEM 39, REDUCED VERNALIZATION RESPONSE 1 | * | * | * | *	XP_021274159.1	56.9	320	137	1	3	321	38	357	2.3e-98
SUGI_0412180.t1	287	0	1	OTHER	NA	0	1	Lipase_GDSL	PF00657.24	224	122.3	26	223	1	271	0.883929	0.944251	271	0	0.0683061	0	0.12728	0.118954	0.0523157	0.228563	0.206979	0.228462	0.0471177	0	0.022803	0.0526156	0.294208	0.78719	0.78719	SUGI_0412180.t1	TRUE	AT3G05180.1 | AT5G45950.1	GGL16 | GGL28	* | *	sp|Q0WPI9|GDL59_ARATH	40.4	282	167	1	1	281	70	351	3.2e-60
SUGI_0413670.t1	348	1	0	OTHER	NA	0	0	#N/A	#N/A	#N/A	#N/A	#N/A	#N/A	#N/A	#N/A	#N/A	#N/A	#N/A	2.75187	4.00207	103.982	4.11381	70.2516	8.46165	8.11037	5.20948	6.95678	12.7339	23.134	9.82269	9.61735	17.349	12.9379	103.982	SUGI_0413670.t1	TRUE	AT5G19530.1	ACL5	ACAULIS 5	XP_042491506.1	76.5	340	72	2	9	348	5	336	1.6e-150
SUGI_0421530.t1	352	1	1	SP	CS pos: 25-26. Pr: 0.9668	0	1	Lipase_GDSL	PF00657.24	224	134.8	2	223	33	342	0.991071	0.880682	310	0	0.0743047	0	0	0	0	0	0.0844335	0	0	0	0	0	0.0400057	0.03568	0.0844335	SUGI_0421530.t1	TRUE				4081.Solyc09g030370.2.1	42.2	348	200	1	1	348	1	347	1.3e-82
SUGI_0421570.t1	319	1	1	SP	CS pos: 25-26. Pr: 0.9771	0	1	Lipase_GDSL	PF00657.24	224	117.3	2	220	31	306	0.977679	0.865204	276	0	0.122951	0	0	0.0356861	0	0.0411413	0.0465704	0.0411232	0.0424059	0	0	0	0.0441312	0	0.122951	SUGI_0421570.t1	TRUE	AT1G20132.1 | AT2G19010.2 | AT3G16370.1 | AT3G53100.1 | AT5G03810.1 | AT5G03820.2 | AT5G22810.1	* | * | GGL19 | * | * | * | *	* | * | * | * | * | * | *	XP_018847896.1	39.3	346	174	3	4	313	7	352	6.3e-72
SUGI_0424540.t1	454	1	1	SP	CS pos: 25-26. Pr: 0.9791	1	1	Lipase_GDSL	PF00657.24	224	126.8	2	222	121	430	0.986607	0.682819	310	0.467576	12.6968	465.575	0.644513	504.807	0.165571	58.6648	4.61814	32.0888	0.14912	239.844	0.259804	1.59859	135.734	39.2107	504.807	SUGI_0424540.t1	TRUE	AT4G10950.2	GELP77	GDSL-type esterase/lipase 77	tr|A0A835N246|A0A835N246_9ROSI	53.1	384	173	2	69	450	28	406	3.9e-122
SUGI_0427650.t1	419	1	1	SP	CS pos: 27-28. Pr: 0.9794	1	1	Lipase_GDSL	PF00657.24	224	138.1	1	223	36	346	0.995536	0.742243	311	0.492068	0.765029	0.257963	0.916417	0.543789	0.669641	1.06576	0.762867	0.657972	0.678495	0.772621	0.359637	1.37101	0.983496	1.81428	1.81428	SUGI_0427650.t1	TRUE				tr|A0A0C9RKI8|A0A0C9RKI8_9SPER	58.5	349	140	3	1	349	1	344	4.6e-109
SUGI_0430140.t1	362	1	1	SP	CS pos: 27-28. Pr: 0.9731	1	1	Lipase_GDSL	PF00657.24	224	145.3	1	223	36	346	0.995536	0.859116	311	0.100471	0.379353	0.0628358	0.100983	0	0.0830134	0.580285	0.369484	0.942549	0.149531	0.0266848	0.10855	0.166978	0.505746	0.381668	0.942549	SUGI_0430140.t1	TRUE				3218.PP1S199_62V6.1	43.7	366	189	5	5	354	14	378	9.5e-84
SUGI_0433360.t1	360	1	1	OTHER	NA	0	1	Lipase_GDSL	PF00657.24	224	146.9	1	223	34	344	0.995536	0.863889	311	3.83905	12.6425	3.72785	8.42799	1.31278	22.3013	91.3359	25.2435	46.4225	20.1105	1.79779	10.715	92.8507	32.596	80.9083	92.8507	SUGI_0433360.t1	TRUE				XP_039044834.1	45.2	343	186	2	13	353	10	352	6.6e-86
SUGI_0433370.t1	300	1	1	OTHER	NA	0	1	Lipase_GDSL	PF00657.24	224	89	1	192	56	281	0.857143	0.753333	226	0.383692	1.43783	0.227336	0.832183	0.265571	2.11905	7.23868	3.31717	4.41562	1.9611	0.24136	1.11273	7.77802	3.07306	6.77872	7.77802	SUGI_0433370.t1	TRUE				XP_040991122.1	38.4	289	152	2	26	288	1	289	1.9e-54
SUGI_0433390.t1	362	1	1	SP	CS pos: 27-28. Pr: 0.9683	0	1	Lipase_GDSL	PF00657.24	224	147.3	1	223	36	346	0.995536	0.859116	311	4.47095	20.7741	3.59735	8.61718	1.84034	28.5013	90.198	29.9487	45.2967	22.523	1.53438	10.1132	90.1266	35.305	68.2318	90.198	SUGI_0433390.t1	TRUE	AT2G24560.1	GGL15	Guard-cell-enriched GDSL Lipase 15	3218.PP1S199_62V6.1	44	364	187	5	5	352	14	376	4.2e-84
SUGI_0433430.t1	362	1	1	SP	CS pos: 27-28. Pr: 0.9798	1	1	Lipase_GDSL	PF00657.24	224	135.1	1	223	36	346	0.995536	0.859116	311	0.0669806	0.758706	8.96981	0.117813	3.02005	0.110684	1.30564	1.14951	2.24762	0.373826	5.05678	3.2565	0.667914	10.076	4.35448	10.076	SUGI_0433430.t1	TRUE				sp|Q9LZC5|GDL73_ARATH	42.6	352	193	3	8	356	9	354	4.6e-80
SUGI_0433440.t1	91	1	1	OTHER	NA	0	0	Lipase_GDSL	PF00657.24	224	36.1	170	220	21	85	0.227679	0.714286	65	0.924987	0.570208	0.433875	0.199221	0.310314	0.818855	0.930151	3.40166	0.929743	0.221248	0.421156	1.92735	5.60013	3.10837	9.17247	9.17247	SUGI_0433440.t1	TRUE				XP_020595621.1	51.4	72	35	0	16	87	54	125	1.1e-18
SUGI_0433450.t1	72	1	0	OTHER	NA	0	0	#N/A	#N/A	#N/A	#N/A	#N/A	#N/A	#N/A	#N/A	#N/A	#N/A	#N/A	1.49881	1.9762	0.390572	0.753219	0.156432	2.27036	1.62311	5.1036	1.80266	1.11533	1.39328	3.14869	11.7282	6.04537	20.1866	20.1866	SUGI_0433450.t1	TRUE
SUGI_0433460.t1	257	1	1	SP	CS pos: 27-28. Pr: 0.9774	1	1	Lipase_GDSL	PF00657.24	224	77.2	1	157	36	254	0.700893	0.85214	219	0.376961	0.965817	0.508349	0.42624	0.796714	0.914917	1.73495	0.606498	1.04561	0.657456	0.168952	0.28	0.851639	1.03999	1.39131	1.73495	SUGI_0433460.t1	TRUE				XP_016745132.1	42.7	246	139	1	9	254	5	248	1.2e-54
SUGI_0433470.t1	359	1	1	SP	CS pos: 26-27. Pr: 0.9795	1	1	Lipase_GDSL	PF00657.24	224	126	1	223	38	348	0.995536	0.866295	311	0.928658	1.56649	0.570235	1.49342	0.729583	0.348771	0.25599	0.848615	0.54831	0.791577	0.67268	0.109455	0.631387	0.676679	0.314876	1.56649	SUGI_0433470.t1	TRUE	AT1G09390.1 | AT1G56670.1 | AT3G62280.1	* | * | *	* | * | *	tr|A0A0C9RKI8|A0A0C9RKI8_9SPER	66.4	357	113	3	1	357	1	350	3.2e-135
SUGI_0433570.t1	305	1	1	OTHER	NA	0	1	Lipase_GDSL	PF00657.24	224	134.2	22	223	20	294	0.901786	0.901639	275	0	0	0	0	0	0.0656511	0	0	0	0	0	0	0	0	0	0.0656511	SUGI_0433570.t1	TRUE	AT1G58525.1 | AT1G58725.1 | AT1G59030.1 | AT1G59406.1 | AT1G75910.1 | AT1G75920.1 | AT1G75930.1 | AT2G04570.1 | AT2G30220.1 | AT2G42990.1 | AT3G43570.1 | AT4G26790.1 | AT5G42170.1	* | * | * | * | EXL4 | EXL5 | EXL6 | OSP1, GGL14 | * | * | * | GGL23 | *	* | * | * | * | extracellular lipase 4 | * | extracellular lipase 6 | Guard-cell-enriched GDSL Lipase 14, Occluded Stomatal Pores 1 | * | * | * | * | *	4641.GSMUA_Achr5P14310_001	43.4	311	167	4	1	303	52	361	4e-75
SUGI_0449990.t1	663	1	0	OTHER	NA	0	0	#N/A	#N/A	#N/A	#N/A	#N/A	#N/A	#N/A	#N/A	#N/A	#N/A	#N/A	5.21798	7.50544	5.85693	7.03874	4.6005	7.26873	6.74122	6.17198	6.06444	6.65211	6.448	7.53654	6.77791	5.07775	6.21216	7.53654	SUGI_0449990.t1	TRUE				tr|A0A067E6B8|A0A067E6B8_CITSI	50.8	644	304	4	33	663	58	701	1.6e-185
SUGI_0455390.t1	112	0	1	OTHER	NA	0	0	Lipase_GDSL	PF00657.24	224	20.5	69	111	25	81	0.191964	0.508929	57	0.215168	0.34818	0.30278	1.40571	0.858994	0.355562	0.640785	0.131881	0.174683	0	0.42861	0	0.20115	0.156217	0.11146	1.40571	SUGI_0455390.t1	TRUE
SUGI_0464810.t1	446	1	0	OTHER	NA	0	0	#N/A	#N/A	#N/A	#N/A	#N/A	#N/A	#N/A	#N/A	#N/A	#N/A	#N/A	21.907	25.364	13.4458	25.7772	16.7206	21.1903	16.3166	22.1037	16.2359	19.3682	11.4961	18.8938	16.2381	15.5121	14.7365	25.7772	SUGI_0464810.t1	TRUE	AT3G50790.1	*	*	sp|Q40863|EMB8_PICGL	71.3	432	116	4	23	446	26	457	1.7e-177
SUGI_0482480.t1	466	1	0	OTHER	NA	0	0	#N/A	#N/A	#N/A	#N/A	#N/A	#N/A	#N/A	#N/A	#N/A	#N/A	#N/A	4.16513	5.40598	5.23835	4.48724	4.64608	5.60305	4.58104	5.75997	4.79037	5.09961	4.10695	5.27351	4.81855	4.89885	5.44796	5.75997	SUGI_0482480.t1	TRUE	AT1G11320.1	*	*	88036.EFJ09946	39.5	468	248	11	15	466	149	597	1.1e-84
SUGI_0483530.t1	349	1	1	OTHER	NA	0	1	Lipase_GDSL	PF00657.24	224	133.2	2	223	28	339	0.991071	0.893983	312	0.451545	1.91101	0.0651697	0.209467	0	0.0860967	0.771105	0.29805	1.16555	0.0387711	1.06553	0.56291	0.0865903	0.796884	0.323872	1.91101	SUGI_0483530.t1	TRUE	AT1G29660.1 | AT1G29670.2 | AT3G27950.1 | AT4G18970.2 | AT5G45670.1	GGL5 | GDSL1, GGL6 | * | GGL22 | *	* | * | * | * | *	XP_021807802.1	49.4	334	168	1	16	349	17	349	7.5e-95
SUGI_0490760.t1	358	1	1	SP	CS pos: 20-21. Pr: 0.9778	1	1	Lipase_GDSL	PF00657.24	224	138.4	2	224	26	336	0.995536	0.868715	311	0	0.0730628	0	0	0	0	0	0	0	0	0	0	0	0	0	0.0730628	SUGI_0490760.t1	TRUE				sp|Q9SVU5|GDL67_ARATH	43.9	351	196	1	6	355	13	363	2.6e-83
SUGI_0493000.t1	371	0	1	SP	CS pos: 24-25. Pr: 0.9633	0	1	Lipase_GDSL	PF00657.24	224	84.3	1	216	30	325	0.964286	0.797844	296	9.26479	10.1886	11.9106	7.75177	7.88932	7.70897	10.157	9.01362	7.3049	5.28934	6.87436	6.72616	6.39534	9.35772	8.15969	11.9106	SUGI_0493000.t1	TRUE	AT1G54010.1	GLL23	GDSL-like lipase 23	tr|A0A0F7J3M5|A0A0F7J3M5_TAXBA	68	372	117	1	1	370	1	372	1.5e-148
SUGI_0493010.t1	364	1	1	SP	CS pos: 24-25. Pr: 0.6331	1	1	Lipase_GDSL	PF00657.24	224	127.4	2	224	35	345	0.995536	0.854396	311	26.4456	101.487	214.377	51.2022	181.915	50.5808	508.358	181.3	377.063	14.7596	365.596	105.742	110.266	323.558	296.087	508.358	SUGI_0493010.t1	TRUE	AT1G23500.1 | AT1G33811.1 | AT1G54790.2 | AT1G58430.1 | AT1G71120.1 | AT1G73610.1 | AT2G19060.1 | AT2G30310.1 | AT5G08460.1	* | GGL7 | * | RXF26 | GLIP6 | * | * | * | *	* | * | * | * | GDSL-motif lipase/hydrolase 6 | * | * | * | *	XP_034217464.1	54	372	155	6	1	361	4	370	6.8e-107
SUGI_0493740.t1	382	1	1	OTHER	NA	0	1	Lipase_GDSL	PF00657.24	224	119.4	2	223	46	362	0.991071	0.829843	317	0.0952244	0.205453	0.32755	0.191419	0.357793	0.472071	0.378113	0.11673	0.206153	0.248014	0.354079	0.240057	0.276953	0.258104	0.131541	0.472071	SUGI_0493740.t1	TRUE	AT2G23540.1 | AT3G50400.1	* | *	* | *	3847.GLYMA17G03750.2	57.7	385	142	8	1	381	1	368	7.1e-114
SUGI_0494060.t1	366	1	1	SP	CS pos: 24-25. Pr: 0.9761	1	1	Lipase_GDSL	PF00657.24	224	83.6	2	219	31	329	0.973214	0.81694	299	0.165626	0.0714702	0.0310755	0.049941	0.0933479	0.150532	0.0538088	0.0812126	0.161355	0.0369752	0.224349	0	0.0412896	0.452135	0.343189	0.452135	SUGI_0494060.t1	TRUE				3218.PP1S126_111V6.1	36.7	362	196	11	8	360	11	348	1.3e-51
SUGI_0494070.t1	370	1	1	SP	CS pos: 24-25. Pr: 0.9765	0	1	Lipase_GDSL	PF00657.24	224	85.2	1	221	30	330	0.986607	0.813514	301	19.6445	8.36023	8.46899	6.75168	5.03261	2.24718	3.49535	3.33399	3.84851	1.90198	5.20883	1.94717	1.24576	6.0047	2.81776	19.6445	SUGI_0494070.t1	TRUE	AT1G09390.1 | AT1G56670.1 | AT3G62280.1	* | * | *	* | * | *	tr|A0A0F7J3M5|A0A0F7J3M5_TAXBA	63.9	368	133	0	1	368	1	368	5.8e-140
SUGI_0494280.t1	290	0	1	SP	CS pos: 24-25. Pr: 0.9764	0	1	Lipase_GDSL	PF00657.24	224	66.2	1	196	30	285	0.875	0.882759	256	10.7366	12.3486	11.3655	14.0244	8.63335	12.3573	9.59115	6.60627	4.45431	17.1372	15.645	10.4264	8.95659	18.247	12.1622	18.247	SUGI_0494280.t1	TRUE				sp|Q9LZS7|GDL71_ARATH	30.1	309	184	9	4	290	7	305	1.1e-31
SUGI_0494300.t1	369	1	1	SP	CS pos: 24-25. Pr: 0.9765	0	1	Lipase_GDSL	PF00657.24	224	84.5	1	216	30	325	0.964286	0.802168	296	51.24	2.09128	4.02247	6.34061	1.14196	2.80978	10.3721	1.28887	8.74925	1.59538	2.17294	1.31346	1.43342	3.01524	2.11052	51.24	SUGI_0494300.t1	TRUE				tr|A0A0F7J3M5|A0A0F7J3M5_TAXBA	65.8	368	126	0	1	368	1	368	1.1e-143
SUGI_0494340.t1	312	1	1	OTHER	NA	1	1	Lipase_GDSL	PF00657.24	224	69	1	219	45	308	0.977679	0.846154	264	1.41767	1.67601	0.78339	1.52248	0.547263	2.03781	1.19875	1.28552	1.05107	0.91044	0.541583	1.76246	1.62184	1.03772	0.744435	2.03781	SUGI_0494340.t1	TRUE	AT1G75900.1	GGL13	*	XP_042068448.1	34.1	331	169	10	16	311	5	321	1.2e-46
SUGI_0494350.t1	313	0	1	SP	CS pos: 24-25. Pr: 0.9733	0	1	Lipase_GDSL	PF00657.24	224	57.3	1	196	30	285	0.875	0.817891	256	5.53646	11.465	2.1066	5.9927	1.74567	3.50282	3.35419	12.8855	12.5518	2.00955	2.5142	3.86926	4.39156	2.56355	3.40948	12.8855	SUGI_0494350.t1	TRUE	AT1G20135.1	*	*	XP_006851508.1	35	311	185	8	3	306	8	308	4.3e-41
SUGI_0494360.t1	375	0	1	SP	CS pos: 25-26. Pr: 0.9755	2	1	Lipase_GDSL	PF00657.24	224	90	1	216	31	326	0.964286	0.789333	296	11.1062	12.8183	3.18482	9.3754	2.68785	9.24318	9.13862	5.68753	7.89216	3.82555	4.27653	4.73333	7.35499	6.91076	7.16845	12.8183	SUGI_0494360.t1	TRUE				tr|A0A0F7J3M5|A0A0F7J3M5_TAXBA	68	369	117	1	1	369	1	368	4.5e-148
SUGI_0494370.t1	366	1	1	SP	CS pos: 21-22. Pr: 0.9771	0	1	Lipase_GDSL	PF00657.24	224	78.6	1	216	27	322	0.964286	0.808743	296	47.5679	6.8254	2.29959	10.0381	2.27147	10.592	3.80249	3.41093	5.95222	4.23366	3.53679	3.29259	4.66573	5.55068	3.36325	47.5679	SUGI_0494370.t1	TRUE				tr|A0A0F7J3M5|A0A0F7J3M5_TAXBA	67.1	365	120	0	1	365	4	368	1.6e-145
SUGI_0494400.t1	321	0	1	OTHER	NA	0	1	Lipase_GDSL	PF00657.24	224	69.4	45	216	50	272	0.767857	0.694704	223	0.4153	0.753489	0.123964	0.398442	0.15959	0.623889	0.490629	0.161984	0.347376	0.33714	0.46628	0.693439	0.400009	0.526286	0.54761	0.753489	SUGI_0494400.t1	TRUE				tr|A0A0F7J3M5|A0A0F7J3M5_TAXBA	65.6	288	99	0	28	315	81	368	4.2e-110
SUGI_0494410.t1	868	0	1	SP	CS pos: 24-25. Pr: 0.9770	0	1	Lipase_GDSL	PF00657.24	224	100.4	1	220	524	823	0.982143	0.345622	300	3.56036	4.85201	1.46988	3.234	1.2484	4.40391	2.93149	2.82959	2.98321	2.06906	1.72776	2.69795	2.43255	2.73421	2.57988	4.85201	SUGI_0494410.t1	TRUE				tr|A0A8K0E964|A0A8K0E964_9ROSA	26.1	811	397	20	31	825	38	662	1.8e-62
SUGI_0494420.t1	187	0	1	OTHER	NA	0	0	Lipase_GDSL	PF00657.24	224	25.5	2	64	54	145	0.28125	0.491979	92	0	0.104639	0	0	0	0.0534288	0	0	0.139994	0	0	0	0	0.112675	0.0334974	0.139994	SUGI_0494420.t1	TRUE
SUGI_0494430.t1	445	0	1	SP	CS pos: 24-25. Pr: 0.9771	0	1	Lipase_GDSL	PF00657.24	224	87.2	1	218	30	327	0.973214	0.669663	298	4.86552	5.23415	1.59819	3.09582	0.499286	2.90528	2.33195	3.35808	1.41626	1.24746	1.27055	2.53267	1.88567	2.4856	1.66616	5.23415	SUGI_0494430.t1	TRUE				tr|A0A0F7J3M5|A0A0F7J3M5_TAXBA	66.2	367	124	0	1	367	1	367	6.1e-144
SUGI_0494520.t1	377	0	1	OTHER	NA	0	1	Lipase_GDSL	PF00657.24	224	86.2	1	220	37	336	0.982143	0.795756	300	3.00708	2.4807	4.29939	1.4223	1.96368	3.28177	5.65965	3.52851	2.78507	2.45909	3.1648	1.96323	1.52335	3.4838	2.66562	5.65965	SUGI_0494520.t1	TRUE	AT3G14210.1	ESM1	epithiospecifier modifier 1	tr|A0A0D6QSW9|A0A0D6QSW9_ARACU	66.7	357	119	0	21	377	24	380	3.4e-143
SUGI_0495190.t1	369	1	1	SP	CS pos: 24-25. Pr: 0.9756	1	1	Lipase_GDSL	PF00657.24	224	82.7	1	221	30	330	0.986607	0.815718	301	0.837846	0.336731	8.49188	1.18886	3.19439	0.841576	0.889541	1.10762	0.9425	2.25554	1.95041	0.60348	1.33103	0.343508	1.02122	8.49188	SUGI_0495190.t1	TRUE				tr|A0A0F7J3M5|A0A0F7J3M5_TAXBA	65.5	368	127	0	1	368	1	368	1.6e-142
SUGI_0501570.t1	359	1	1	SP	CS pos: 19-20. Pr: 0.9823	0	1	Lipase_GDSL	PF00657.24	224	131.9	2	223	27	337	0.991071	0.866295	311	124.069	51.0383	3.95997	103.284	6.05871	54.6595	113.257	61.4522	84.5128	79.6666	14.2743	27.236	76.6715	79.956	108.16	124.069	SUGI_0501570.t1	TRUE	AT1G74460.1	*	*	3847.GLYMA05G00990.1	55.2	362	159	2	1	359	1	362	9e-119
SUGI_0501880.t1	450	1	1	SP	CS pos: 25-26. Pr: 0.5227	1	1	Lipase_GDSL	PF00657.24	224	166.8	1	224	32	359	1	0.728889	328	43.4659	27.1165	25.452	39.515	35.1069	17.8955	25.732	21.1147	26.2751	13.931	22.015	24.6819	10.9702	29.4808	19.4232	43.4659	SUGI_0501880.t1	TRUE	AT4G01130.1	*	*	tr|A9P0U3|A9P0U3_PICSI	64.2	374	64	1	1	374	16	319	3.2e-132
SUGI_0517410.t1	389	1	0	OTHER	NA	0	0	#N/A	#N/A	#N/A	#N/A	#N/A	#N/A	#N/A	#N/A	#N/A	#N/A	#N/A	25.7167	6.77597	6.05326	5.93713	4.42142	15.1056	10.2452	9.38094	11.6073	7.18508	5.45181	4.78233	16.9406	10.2656	15.001	25.7167	SUGI_0517410.t1	TRUE	AT5G19530.1	ACL5	ACAULIS 5	tr|Q76JP8|Q76JP8_CRYJA	100	380	0	0	10	389	1	380	3.1e-200
SUGI_0541280.t1	177	0	1	OTHER	NA	0	0	Lipase_GDSL	PF00657.24	224	11.5	141	199	95	166	0.263393	0.40678	72	0	0	0	0	0	0	0	0	0	0	0.272095	0	0	0.0396685	0.0707586	0.272095	SUGI_0541280.t1	FALSE
SUGI_0559570.t1	354	1	1	SP	CS pos: 26-27. Pr: 0.9707	1	1	Lipase_GDSL	PF00657.24	224	121.4	1	222	34	343	0.991071	0.875706	310	26.3344	91.2308	86.5954	35.3315	72.667	66.6482	216.503	122.306	204.62	55.025	197.197	119.006	137.895	179.001	202.088	216.503	SUGI_0559570.t1	TRUE	AT1G58525.1 | AT1G58725.1 | AT1G59030.1 | AT1G59406.1 | AT1G75910.1 | AT1G75920.1 | AT1G75930.1 | AT2G04570.1 | AT2G30220.1 | AT2G42990.1 | AT3G43570.1 | AT4G26790.1 | AT5G42170.1	* | * | * | * | EXL4 | EXL5 | EXL6 | OSP1, GGL14 | * | * | * | GGL23 | *	* | * | * | * | extracellular lipase 4 | * | extracellular lipase 6 | Guard-cell-enriched GDSL Lipase 14, Occluded Stomatal Pores 1 | * | * | * | * | *	XP_039003831.1	49	351	174	2	3	352	13	359	7.1e-101
SUGI_0565330.t1	129	0	1	OTHER	NA	0	0	#N/A	#N/A	#N/A	#N/A	#N/A	#N/A	#N/A	#N/A	#N/A	#N/A	#N/A	0.0935152	0.100883	0	0	0	0	0	0	0.303679	0.208768	0.0745123	0.20207	0.233128	0	0	0.303679	SUGI_0565330.t1	TRUE				tr|W1PLX0|W1PLX0_AMBTC	37.7	122	71	2	1	122	1	117	1.8e-11
SUGI_0578520.t1	363	1	1	SP	CS pos: 22-23. Pr: 0.5604	1	1	Lipase_GDSL	PF00657.24	224	130.5	2	224	28	344	0.995536	0.873278	317	17.8514	10.2324	89.3734	5.8409	118.98	8.36132	23.3285	11.6272	26.7346	5.18191	27.3433	11.8355	2.89328	23.084	11.0726	118.98	SUGI_0578520.t1	TRUE				tr|A0A2P5BZ09|A0A2P5BZ09_PARAD	48.2	365	184	4	3	363	7	370	7.3e-95
SUGI_0578530.t1	360	1	1	SP	CS pos: 20-21. Pr: 0.9816	1	1	Lipase_GDSL	PF00657.24	224	133.8	1	222	26	338	0.991071	0.869444	313	0	0.508606	2.90646	0.101542	3.1475	0.0556488	0.619968	0.619218	1.74973	0	4.87013	1.23705	0	3.29578	1.39557	4.87013	SUGI_0578530.t1	TRUE	AT1G53920.1 | AT1G53940.2 | AT1G53990.1 | AT1G54000.1 | AT3G14225.1 | AT5G40990.1	GLIP5 | GLIP2 | GLIP3 | GLL22 | GLIP4 | GLIP1	GDSL-motif lipase 5 | GDSL-motif lipase 2 | GDSL-motif lipase 3 | GDSL lipase-like protein 22 | GDSL-motif lipase 4 | GDSL lipase 1	XP_024368984.1	45.7	359	187	7	2	357	9	362	2.1e-76
SUGI_0578740.t1	364	1	1	SP	CS pos: 20-21. Pr: 0.9700	0	1	Lipase_GDSL	PF00657.24	224	119.3	1	223	30	340	0.995536	0.854396	311	0	0.0359309	0.0624915	0.0669528	0.062573	0.137597	0.0721382	0.0408288	0	2.76975	0	0.0719702	0.269853	0.0870534	0.0345069	2.76975	SUGI_0578740.t1	TRUE	AT4G10950.2	GELP77	GDSL-type esterase/lipase 77	3218.PP1S215_17V6.1	43.4	357	198	3	1	355	16	370	4.7e-83
SUGI_0585130.t1	361	1	1	OTHER	NA	0	1	Lipase_GDSL	PF00657.24	224	152.2	1	224	11	339	1	0.911357	329	0.369411	0.688345	1.33895	0.202523	0.962146	0.693689	0.781912	0.761593	1.12691	0.562288	1.59213	1.21549	0.439529	1.27761	1.4613	1.59213	SUGI_0585130.t1	TRUE	AT1G29660.1 | AT1G29670.2 | AT3G27950.1 | AT4G18970.2 | AT5G45670.1	GGL5 | GDSL1, GGL6 | * | GGL22 | *	* | * | * | * | *	tr|B8LK87|B8LK87_PICSI	73.4	357	93	2	6	361	29	384	2e-153
SUGI_0593780.t1	102	1	1	OTHER	NA	0	0	Lipase_GDSL	PF00657.24	224	15	48	111	23	97	0.285714	0.735294	75	0.944231	1.46427	1.10725	1.77945	2.3837	3.02314	2.42853	2.60432	1.40538	2.30556	3.15049	1.84904	2.50103	3.01635	4.52443	4.52443	SUGI_0593780.t1	TRUE
SUGI_0594390.t1	377	1	1	SP	CS pos: 22-23. Pr: 0.9793	1	1	Lipase_GDSL	PF00657.24	224	155.7	1	224	29	355	1	0.867374	327	58.3085	9.87078	10.7259	45.6592	42.2947	0.930057	23.3003	4.23815	27.4329	0.197446	47.6898	9.90304	3.3674	22.4999	22.891	58.3085	SUGI_0594390.t1	TRUE	AT1G29660.1 | AT1G29670.2 | AT3G27950.1 | AT4G18970.2 | AT5G45670.1	GGL5 | GDSL1, GGL6 | * | GGL22 | *	* | * | * | * | *	88036.EFJ13975	47.8	385	189	7	1	377	1	381	1.6e-94
SUGI_0594410.t1	372	1	1	SP	CS pos: 19-20. Pr: 0.9768	0	1	Lipase_GDSL	PF00657.24	224	161	1	223	26	350	0.995536	0.873656	325	9.10958	7.19027	12.8112	9.99132	21.8747	3.97207	18.6184	7.43128	19.0336	6.1301	19.503	8.55683	5.85007	20.8044	14.0301	21.8747	SUGI_0594410.t1	TRUE	AT3G04290.1 | AT3G43550.1 | AT4G28780.1 | AT5G18430.1 | AT5G33370.1	LTL1, ATLTL1 | * | * | GGL26 | CUS2	Li-tolerant lipase 1 | * | * | * | CUTIN SYNTHASE2	tr|A0A0C9S7M8|A0A0C9S7M8_9SPER	73.7	376	94	3	2	372	22	397	7.6e-164
SUGI_0594900.t1	375	1	1	SP	CS pos: 21-22. Pr: 0.9790	1	1	Lipase_GDSL	PF00657.24	224	139.1	1	223	28	353	0.995536	0.869333	326	2.36026	3.87165	6.11183	2.746	11.8144	1.21551	6.5651	5.13265	7.0172	1.01052	12.7394	2.25314	0.90678	15.0516	5.96254	15.0516	SUGI_0594900.t1	TRUE				88036.EFJ22901	48.9	376	181	5	8	375	7	379	2e-97
SUGI_0605960.t1	364	1	1	SP	CS pos: 12-13. Pr: 0.8382	0	1	Lipase_GDSL	PF00657.24	224	140.3	2	223	21	331	0.991071	0.854396	311	60.5018	25.0618	1.18734	52.2399	0.969881	20.2544	31.1096	29.1926	28.2297	36.7131	2.30886	16.2653	21.4637	30.2269	24.3619	60.5018	SUGI_0605960.t1	TRUE	AT5G37690.1	*	*	3694.POPTR_0004s08520.1	51.2	346	164	3	2	347	11	351	1.8e-103
SUGI_0629730.t1	97	0	1	OTHER	NA	0	0	Lipase_GDSL	PF00657.24	224	13.8	26	64	34	79	0.174107	0.474227	46	0.186076	0.602209	0.290936	0.0623413	0.0582631	0.051248	0	0	0	0	0	0.067013	0	0.0360255	0.0642604	0.602209	SUGI_0629730.t1	TRUE
SUGI_0639270.t1	360	1	1	SP	CS pos: 22-23. Pr: 0.7985	0	1	Lipase_GDSL	PF00657.24	224	122.1	1	218	28	335	0.973214	0.855556	308	9.32821	13.3872	1.26368	18.7345	3.06841	17.3207	6.07204	6.33667	2.73395	21.896	0.898894	11.5701	9.27667	4.73341	6.85575	21.896	SUGI_0639270.t1	TRUE	AT5G55050.1	*	*	tr|A0A0C9RI38|A0A0C9RI38_9SPER	71.1	353	98	2	8	360	14	362	3.5e-142
SUGI_0665130.t1	256	1	1	OTHER	NA	0	1	Lipase_GDSL	PF00657.24	224	62.2	2	223	10	207	0.991071	0.773438	198	43.4482	27.837	40.5599	26.9814	27.4603	26.5577	43.3376	27.1087	31.5673	22.2293	26.3083	21.3373	30.513	30.4832	41.9508	43.4482	SUGI_0665130.t1	TRUE	AT3G11210.1	GGL17	*	tr|A0A0D6R747|A0A0D6R747_ARACU	90.2	256	25	0	1	256	1	256	1.3e-133
SUGI_0668870.t1	288	1	0	SP	CS pos: 30-31. Pr: 0.9692	0	0	#N/A	#N/A	#N/A	#N/A	#N/A	#N/A	#N/A	#N/A	#N/A	#N/A	#N/A	0.336525	1.24795	0.374895	0.401659	0.632225	0.417078	0.204995	0.515658	0.409809	0.0939093	0.586558	0.318138	0.419468	0.58638	0.61014	1.24795	SUGI_0668870.t1	TRUE	AT3G53010.1 | AT4G34215.1	* | *	* | *	29760.VIT_03s0180g00140.t01	53.5	256	102	5	24	276	1	242	2e-68
SUGI_0668920.t1	267	1	0	SP	CS pos: 30-31. Pr: 0.9669	0	0	#N/A	#N/A	#N/A	#N/A	#N/A	#N/A	#N/A	#N/A	#N/A	#N/A	#N/A	0.929918	1.24786	0.680878	1.11703	0.873511	0.487239	0.761421	0.889702	1.17846	0.25317	0.650592	0.637124	0.282711	0.474246	0.845935	1.24786	SUGI_0668920.t1	TRUE	AT3G53010.1 | AT4G34215.1	* | *	* | *	3694.POPTR_0014s02270.1	49.6	258	110	6	16	267	5	248	3e-63
SUGI_0674880.t1	80	1	1	SP	CS pos: 25-26. Pr: 0.8935	0	0	Lipase_GDSL	PF00657.24	224	14.5	1	19	32	53	0.0848214	0.275	22	0	0	0	0.15085	0	0.124008	0	0.183982	0.0812311	0	0.0597938	0	0	0.0435864	0.0777471	0.183982	SUGI_0674880.t1	TRUE				tr|A0A2K3LZ84|A0A2K3LZ84_TRIPR	64.2	53	19	0	23	75	25	77	1.9e-11
SUGI_0683360.t1	126	1	1	SP	CS pos: 24-25. Pr: 0.9774	0	0	Lipase_GDSL	PF00657.24	224	26.7	1	64	33	117	0.285714	0.674603	85	0	0	0.0898008	0	0	0	0	0	0.103618	0	0	0	0	0.166795	0	0.166795	SUGI_0683360.t1	TRUE				XP_024386308.1	59.1	93	38	0	27	119	19	111	1e-25
SUGI_0683970.t1	306	1	1	SP	CS pos: 23-24. Pr: 0.8863	0	1	Lipase_GDSL	PF00657.24	224	76.6	2	199	33	260	0.883929	0.745098	228	0.356393	0.363113	0.631531	0.358208	1.17171	0	0.257301	0.266983	0.471511	0.176806	0.757258	0.0855671	0.345515	0.23	0.102565	1.17171	SUGI_0683970.t1	TRUE	AT1G23500.1 | AT1G33811.1 | AT1G54790.2 | AT1G58430.1 | AT1G71120.1 | AT1G73610.1 | AT2G19060.1 | AT2G30310.1 | AT5G08460.1	* | GGL7 | * | RXF26 | GLIP6 | * | * | * | *	* | * | * | * | GDSL-motif lipase/hydrolase 6 | * | * | * | *	sp|Q9C996|GLIP6_ARATH	32.9	331	180	7	1	292	1	328	4.1e-37
SUGI_0683980.t1	369	1	1	SP	CS pos: 21-22. Pr: 0.8057	0	1	Lipase_GDSL	PF00657.24	224	103.8	2	224	31	335	0.995536	0.826558	305	6.86705	4.34205	4.94717	3.61613	4.38264	0.461509	3.11339	2.81939	6.41967	1.08192	2.10749	0.958468	1.33103	1.83204	1.85521	6.86705	SUGI_0683980.t1	TRUE	AT1G23500.1 | AT1G33811.1 | AT1G54790.2 | AT1G58430.1 | AT1G71120.1 | AT1G73610.1 | AT2G19060.1 | AT2G30310.1 | AT5G08460.1	* | GGL7 | * | RXF26 | GLIP6 | * | * | * | *	* | * | * | * | GDSL-motif lipase/hydrolase 6 | * | * | * | *	sp|Q9C996|GLIP6_ARATH	34.2	360	217	5	3	351	5	355	1.2e-51
SUGI_0684000.t1	340	1	1	OTHER	NA	0	1	Lipase_GDSL	PF00657.24	224	106.5	3	224	3	306	0.991071	0.894118	304	0.0713019	0	0.0334449	0	0	0	0	0	0	0.0397944	0	0	0	0	0.110807	0.110807	SUGI_0684000.t1	TRUE	AT1G23500.1 | AT1G33811.1 | AT1G54790.2 | AT1G58430.1 | AT1G71120.1 | AT1G73610.1 | AT2G19060.1 | AT2G30310.1 | AT5G08460.1	* | GGL7 | * | RXF26 | GLIP6 | * | * | * | *	* | * | * | * | GDSL-motif lipase/hydrolase 6 | * | * | * | *	88036.EFJ24266	38.8	343	186	8	1	325	37	373	7.8e-56
SUGI_0684010.t1	262	1	1	OTHER	NA	0	1	Lipase_GDSL	PF00657.24	224	61.8	1	170	19	235	0.758929	0.828244	217	0.138673	0.24933	0.0867278	0.0464597	0.0434204	0.0381925	0.300347	0.254986	0.12509	0.309579	0	0.0749119	0.288085	0.349023	0.502844	0.502844	SUGI_0684010.t1	TRUE				XP_042515962.1	38.5	270	139	9	14	260	31	296	1.8e-37
SUGI_0684030.t1	368	1	1	SP	CS pos: 21-22. Pr: 0.9788	0	1	Lipase_GDSL	PF00657.24	224	125.3	2	224	31	334	0.995536	0.826087	304	0.280039	0.0355414	0.030907	0	0	0.068053	0.107034	0.201931	0.0713248	0.147099	0	0.0177975	0.0410658	0.114813	0.255997	0.280039	SUGI_0684030.t1	TRUE	AT1G23500.1 | AT1G33811.1 | AT1G54790.2 | AT1G58430.1 | AT1G71120.1 | AT1G73610.1 | AT2G19060.1 | AT2G30310.1 | AT5G08460.1	* | GGL7 | * | RXF26 | GLIP6 | * | * | * | *	* | * | * | * | GDSL-motif lipase/hydrolase 6 | * | * | * | *	sp|Q9C996|GLIP6_ARATH	35.3	357	218	6	3	351	5	356	1.5e-54
SUGI_0684040.t1	387	1	1	OTHER	NA	0	1	Lipase_GDSL	PF00657.24	224	107	3	224	46	353	0.991071	0.795866	308	0.0156662	0.033801	0	0.047238	0	0	0.0678619	0.0192043	0.0508741	0	0	0.101556	0.0390549	0.0545953	0.178538	0.178538	SUGI_0684040.t1	TRUE	AT1G23500.1 | AT1G33811.1 | AT1G54790.2 | AT1G58430.1 | AT1G71120.1 | AT1G73610.1 | AT2G19060.1 | AT2G30310.1 | AT5G08460.1	* | GGL7 | * | RXF26 | GLIP6 | * | * | * | *	* | * | * | * | GDSL-motif lipase/hydrolase 6 | * | * | * | *	sp|Q8LFJ9|GLIP7_ARATH	33.7	368	218	10	19	369	3	361	2.7e-46
SUGI_0684600.t1	366	1	1	SP	CS pos: 20-21. Pr: 0.9745	0	1	Lipase_GDSL	PF00657.24	224	126.8	2	223	31	341	0.991071	0.849727	311	3.71003	5.66401	0.0310755	4.1451	0.046674	1.34111	0.376661	1.66486	0.250997	0.295801	0.039591	0.304206	0.495476	0.0192398	0.274551	5.66401	SUGI_0684600.t1	TRUE	AT1G23500.1 | AT1G33811.1 | AT1G54790.2 | AT1G58430.1 | AT1G71120.1 | AT1G73610.1 | AT2G19060.1 | AT2G30310.1 | AT5G08460.1	* | GGL7 | * | RXF26 | GLIP6 | * | * | * | *	* | * | * | * | GDSL-motif lipase/hydrolase 6 | * | * | * | *	88036.EFJ36646	42.4	377	190	5	8	358	5	380	5.6e-76
SUGI_0684610.t1	366	1	1	SP	CS pos: 20-21. Pr: 0.9734	0	1	Lipase_GDSL	PF00657.24	224	123.8	2	223	31	341	0.991071	0.849727	311	0.0662506	0.0893377	0.0310755	2.94652	0.015558	53.918	0.269044	0.568488	0.143427	13.7733	0.013197	6.8178	0.0206448	0.144298	0	53.918	SUGI_0684610.t1	TRUE	AT1G23500.1 | AT1G33811.1 | AT1G54790.2 | AT1G58430.1 | AT1G71120.1 | AT1G73610.1 | AT2G19060.1 | AT2G30310.1 | AT5G08460.1	* | GGL7 | * | RXF26 | GLIP6 | * | * | * | *	* | * | * | * | GDSL-motif lipase/hydrolase 6 | * | * | * | *	sp|Q9C996|GLIP6_ARATH	35.1	368	218	6	3	362	5	359	3.6e-56
SUGI_0684620.t1	358	1	1	OTHER	NA	0	1	Lipase_GDSL	PF00657.24	224	120.3	2	224	18	325	0.995536	0.860335	308	33.2539	48.605	7.17956	71.0499	7.36387	14.6053	7.79278	17.9951	11.5649	11.0374	5.39643	13.3358	8.99067	4.67127	4.24512	71.0499	SUGI_0684620.t1	TRUE	AT1G23500.1 | AT1G33811.1 | AT1G54790.2 | AT1G58430.1 | AT1G71120.1 | AT1G73610.1 | AT2G19060.1 | AT2G30310.1 | AT5G08460.1	* | GGL7 | * | RXF26 | GLIP6 | * | * | * | *	* | * | * | * | GDSL-motif lipase/hydrolase 6 | * | * | * | *	sp|Q9C996|GLIP6_ARATH	34.1	355	213	5	1	345	16	359	9.5e-54
SUGI_0684630.t1	366	1	1	SP	CS pos: 21-22. Pr: 0.9642	0	1	Lipase_GDSL	PF00657.24	224	135.6	2	223	31	341	0.991071	0.849727	311	0.0331253	0.0178675	0	0.016647	0	0.0684238	0.0358725	0.101516	0	0.0184876	0.026394	0.071578	0.0412896	0	0	0.101516	SUGI_0684630.t1	TRUE	AT1G23500.1 | AT1G33811.1 | AT1G54790.2 | AT1G58430.1 | AT1G71120.1 | AT1G73610.1 | AT2G19060.1 | AT2G30310.1 | AT5G08460.1	* | GGL7 | * | RXF26 | GLIP6 | * | * | * | *	* | * | * | * | GDSL-motif lipase/hydrolase 6 | * | * | * | *	88036.EFJ36646	42.7	377	189	5	8	358	5	380	2.8e-75
SUGI_0684650.t1	146	1	1	SP	CS pos: 24-25. Pr: 0.9765	1	0	Lipase_GDSL	PF00657.24	224	26.6	2	64	34	117	0.28125	0.575342	84	7.02954	8.34171	0.465498	12.9254	0.776841	1.87909	1.38817	1.92618	2.0142	2.16934	0.724847	2.41247	1.49471	0.312221	0.385562	12.9254	SUGI_0684650.t1	TRUE				XP_024386308.1	53.5	114	52	1	11	123	2	115	6.9e-26
SUGI_0684660.t1	226	1	1	OTHER	NA	0	1	Lipase_GDSL	PF00657.24	224	66.5	69	224	21	201	0.696429	0.800885	181	1.98153	0.693292	0	1.31878	0	0.287621	0.17399	0.262599	0.26087	0	0	0.318238	0.400528	0.0777643	0.221939	1.98153	SUGI_0684660.t1	TRUE				XP_031114635.1	37	235	126	5	1	218	136	365	7.4e-35
SUGI_0684670.t1	329	1	1	SP	CS pos: 24-25. Pr: 0.9808	0	1	Lipase_GDSL	PF00657.24	224	93.1	2	198	34	297	0.879464	0.802432	264	24.8481	4.90811	0.0172799	28.7144	0	3.53083	1.0971	0.993501	2.4325	1.19251	0.0587066	0.358215	1.33165	0.0534924	0.0763335	28.7144	SUGI_0684670.t1	TRUE	AT1G23500.1 | AT1G33811.1 | AT1G54790.2 | AT1G58430.1 | AT1G71120.1 | AT1G73610.1 | AT2G19060.1 | AT2G30310.1 | AT5G08460.1	* | GGL7 | * | RXF26 | GLIP6 | * | * | * | *	* | * | * | * | GDSL-motif lipase/hydrolase 6 | * | * | * | *	sp|H6U1I8|GLIP_TANCI	31.3	361	193	7	11	329	12	359	1.8e-43
SUGI_0684680.t1	291	1	1	OTHER	NA	0	1	Lipase_GDSL	PF00657.24	224	88.6	2	200	2	266	0.888393	0.910653	265	1.33227	0.134741	0.0390572	0.60676	0	0.292395	0.135259	0.306216	0.450666	0.0697084	0.232213	0.359851	0.415159	0.048363	0.194102	1.33227	SUGI_0684680.t1	TRUE	AT1G29660.1 | AT1G29670.2 | AT3G27950.1 | AT4G18970.2 | AT5G45670.1	GGL5 | GDSL1, GGL6 | * | GGL22 | *	* | * | * | * | *	tr|A9NU57|A9NU57_PICSI	52.1	286	130	3	1	279	33	318	1.8e-75
SUGI_0684710.t1	355	1	1	OTHER	NA	0	1	Lipase_GDSL	PF00657.24	224	126.2	2	224	18	329	0.995536	0.878873	312	0.0682976	0	0	0	0	0.564304	0	0.0627915	0	0.533647	0.0272095	0.0368948	0.0425654	0.158674	0.053069	0.564304	SUGI_0684710.t1	TRUE	AT1G23500.1 | AT1G33811.1 | AT1G54790.2 | AT1G58430.1 | AT1G71120.1 | AT1G73610.1 | AT2G19060.1 | AT2G30310.1 | AT5G08460.1	* | GGL7 | * | RXF26 | GLIP6 | * | * | * | *	* | * | * | * | GDSL-motif lipase/hydrolase 6 | * | * | * | *	tr|B8LR47|B8LR47_PICSI	52	354	161	3	1	346	18	370	2.4e-98
SUGI_0684730.t1	354	1	1	OTHER	NA	0	1	Lipase_GDSL	PF00657.24	224	135	2	224	18	329	0.995536	0.881356	312	10.9413	10.4733	0.0803148	22.5103	0.0643356	4.59789	0.370851	3.25337	0.96379	0.114675	0.0409293	0.425486	1.94218	0.0298352	0.0532185	22.5103	SUGI_0684730.t1	TRUE	AT1G23500.1 | AT1G33811.1 | AT1G54790.2 | AT1G58430.1 | AT1G71120.1 | AT1G73610.1 | AT2G19060.1 | AT2G30310.1 | AT5G08460.1	* | GGL7 | * | RXF26 | GLIP6 | * | * | * | *	* | * | * | * | GDSL-motif lipase/hydrolase 6 | * | * | * | *	sp|Q9C996|GLIP6_ARATH	34.7	352	211	5	1	345	16	355	6.7e-52
SUGI_0684740.t1	374	1	1	SP	CS pos: 28-29. Pr: 0.9584	0	1	Lipase_GDSL	PF00657.24	224	137.8	2	224	38	349	0.995536	0.834225	312	1.88028	5.40329	3.26935	3.32354	3.82175	3.3616	4.19531	3.75543	3.84255	1.5922	2.88015	5.56905	3.05086	4.32133	3.61058	5.56905	SUGI_0684740.t1	TRUE	AT1G23500.1 | AT1G33811.1 | AT1G54790.2 | AT1G58430.1 | AT1G71120.1 | AT1G73610.1 | AT2G19060.1 | AT2G30310.1 | AT5G08460.1	* | GGL7 | * | RXF26 | GLIP6 | * | * | * | *	* | * | * | * | GDSL-motif lipase/hydrolase 6 | * | * | * | *	sp|Q8LFJ9|GLIP7_ARATH	36.2	365	219	8	10	365	2	361	6e-59
SUGI_0684750.t1	350	1	1	OTHER	NA	0	1	Lipase_GDSL	PF00657.24	224	128.9	2	224	18	329	0.995536	0.891429	312	18.1489	48.0688	30.8837	37.2485	32.1765	28.3596	39.7582	42.797	33.2173	17.5519	24.727	57.1409	41.4665	45.7355	44.9438	57.1409	SUGI_0684750.t1	TRUE	AT1G23500.1 | AT1G33811.1 | AT1G54790.2 | AT1G58430.1 | AT1G71120.1 | AT1G73610.1 | AT2G19060.1 | AT2G30310.1 | AT5G08460.1	* | GGL7 | * | RXF26 | GLIP6 | * | * | * | *	* | * | * | * | GDSL-motif lipase/hydrolase 6 | * | * | * | *	sp|Q9C996|GLIP6_ARATH	35.1	356	212	5	1	349	16	359	3.5e-53
SUGI_0684770.t1	363	1	1	SP	CS pos: 17-18. Pr: 0.9402	0	1	Lipase_GDSL	PF00657.24	224	127.2	2	224	27	338	0.995536	0.859504	312	0	0.0540444	0.109661	0	0.0470586	0.0137976	0	0.040941	0	0	0.0399173	0.0360839	0	0.0387967	0	0.109661	SUGI_0684770.t1	TRUE	AT1G23500.1 | AT1G33811.1 | AT1G54790.2 | AT1G58430.1 | AT1G71120.1 | AT1G73610.1 | AT2G19060.1 | AT2G30310.1 | AT5G08460.1	* | GGL7 | * | RXF26 | GLIP6 | * | * | * | *	* | * | * | * | GDSL-motif lipase/hydrolase 6 | * | * | * | *	88036.EFJ36646	39.6	381	202	5	1	354	1	380	7.1e-71
SUGI_0685770.t1	255	1	0	OTHER	NA	0	0	#N/A	#N/A	#N/A	#N/A	#N/A	#N/A	#N/A	#N/A	#N/A	#N/A	#N/A	3.6091	4.12398	9.62272	4.20024	7.71713	5.57162	8.1254	7.24751	8.79009	5.45976	4.76762	6.05421	9.14525	7.75055	9.39708	9.62272	SUGI_0685770.t1	TRUE
SUGI_0692940.t1	460	0	1	OTHER	NA	1	0	Lipase_GDSL	PF00657.24	224	7.6	97	171	341	429	0.334821	0.193478	89	0.0131854	0	0	0	0	0	0	0	0	0	0	0	0	0	0	0.0131854	SUGI_0692940.t1	TRUE	AT1G65985.1 | AT2G36430.1 | AT2G44930.1 | AT3G44710.1 | AT3G47200.1 | AT3G47210.1 | AT3G47250.1 | AT3G50120.1 | AT3G50130.1 | AT3G50140.1 | AT3G50150.1 | AT3G50160.1 | AT3G50170.1 | AT3G50180.1 | AT3G50190.1 | AT5G22540.1 | AT5G22550.2 | AT5G22560.1	* | * | * | * | * | * | * | * | * | * | * | * | * | * | * | * | * | *	* | * | * | * | * | * | * | * | * | * | * | * | * | * | * | * | * | *	tr|A0A0D6R0A6|A0A0D6R0A6_ARACU	34	471	264	14	2	458	19	456	7e-50
SUGI_0714330.t1	316	1	1	SP	CS pos: 28-29. Pr: 0.8920	1	1	Lipase_GDSL	PF00657.24	224	115.1	2	198	37	303	0.879464	0.844937	267	0	0	0.035977	0.0385454	0	0.063373	0	0	0	0	0	0	0	0	0	0.063373	SUGI_0714330.t1	TRUE	AT1G23500.1 | AT1G33811.1 | AT1G54790.2 | AT1G58430.1 | AT1G71120.1 | AT1G73610.1 | AT2G19060.1 | AT2G30310.1 | AT5G08460.1	* | GGL7 | * | RXF26 | GLIP6 | * | * | * | *	* | * | * | * | GDSL-motif lipase/hydrolase 6 | * | * | * | *	tr|B8LR47|B8LR47_PICSI	53.2	310	137	6	4	309	3	308	2.1e-77
SUGI_0714340.t1	362	1	1	SP	CS pos: 26-27. Pr: 0.9511	1	1	Lipase_GDSL	PF00657.24	224	135.2	2	224	33	343	0.995536	0.859116	311	0	0.0361289	0	0.0336608	0	0	0	0	0	0.112148	0	0.0361833	0	0.0389036	0.104091	0.112148	SUGI_0714340.t1	TRUE	AT1G23500.1 | AT1G33811.1 | AT1G54790.2 | AT1G58430.1 | AT1G71120.1 | AT1G73610.1 | AT2G19060.1 | AT2G30310.1 | AT5G08460.1	* | GGL7 | * | RXF26 | GLIP6 | * | * | * | *	* | * | * | * | GDSL-motif lipase/hydrolase 6 | * | * | * | *	sp|Q9C996|GLIP6_ARATH	33.5	367	224	6	1	359	1	355	2e-51
SUGI_0755180.t1	362	1	1	SP	CS pos: 22-23. Pr: 0.8201	0	1	Lipase_GDSL	PF00657.24	224	126	1	216	28	333	0.964286	0.845304	306	3.95185	3.07095	0.219925	4.67886	0.204483	4.21985	1.52325	2.23743	1.12381	6.85971	0.480327	4.84857	1.81589	1.10875	1.40523	6.85971	SUGI_0755180.t1	TRUE	AT5G55050.1	*	*	tr|A0A0C9RI38|A0A0C9RI38_9SPER	71.4	360	97	3	3	360	7	362	3.6e-142
SUGI_0760490.t1	354	1	1	SP	CS pos: 28-29. Pr: 0.9711	0	1	Lipase_GDSL	PF00657.24	224	126	1	224	34	345	1	0.881356	312	0.530798	3.80513	0.385511	61.9721	0.28951	226.626	9.10439	7.45126	2.70602	146.937	0	165.421	34.383	51.5254	4.8961	226.626	SUGI_0760490.t1	TRUE	AT1G58525.1 | AT1G58725.1 | AT1G59030.1 | AT1G59406.1 | AT1G75910.1 | AT1G75920.1 | AT1G75930.1 | AT2G04570.1 | AT2G30220.1 | AT2G42990.1 | AT3G43570.1 | AT4G26790.1 | AT5G42170.1	* | * | * | * | EXL4 | EXL5 | EXL6 | OSP1, GGL14 | * | * | * | GGL23 | *	* | * | * | * | extracellular lipase 4 | * | extracellular lipase 6 | Guard-cell-enriched GDSL Lipase 14, Occluded Stomatal Pores 1 | * | * | * | * | *	XP_038683314.1	41.4	362	200	5	1	354	1	358	1.3e-78
SUGI_0760580.t1	375	1	1	OTHER	NA	0	1	Lipase_GDSL	PF00657.24	224	131	1	223	53	365	0.995536	0.834667	313	16.4087	104.744	9.81229	32.822	9.73396	38.6557	72.3561	92.9227	101.618	19.4887	14.4526	25.1862	24.3621	39.6899	58.2688	104.744	SUGI_0760580.t1	TRUE	AT1G75880.1	GGL12	*	XP_042444872.1	49.1	350	174	3	27	375	4	350	1e-97
SUGI_0760600.t1	367	1	1	OTHER	NA	0	1	Lipase_GDSL	PF00657.24	224	131.6	1	223	45	357	0.995536	0.852861	313	25.784	99.3587	58.883	29.9164	63.9868	31.8671	169.86	108.772	130.933	23.7842	85.2315	90.7105	133.827	161.376	201.11	201.11	SUGI_0760600.t1	TRUE				4081.Solyc07g049440.2.1	48.1	341	175	2	27	367	15	353	1.2e-89
SUGI_0760610.t1	243	1	1	OTHER	NA	0	1	Lipase_GDSL	PF00657.24	224	79.3	34	200	2	227	0.745536	0.930041	226	0	0	0.0467406	0.100155	0	0	0	0.0610759	0.0269661	0.0556143	0.0396992	0	0	0.0434078	0	0.100155	SUGI_0760610.t1	TRUE				4081.Solyc07g049440.2.1	41.2	243	138	2	2	242	80	319	1.5e-53
SUGI_0760650.t1	359	1	1	OTHER	NA	1	1	Lipase_GDSL	PF00657.24	224	134.5	1	223	37	349	0.995536	0.871866	313	1.24947	4.97269	7.09626	1.05218	6.32834	2.23214	13.732	8.81732	13.2143	1.84701	13.4267	8.2091	8.35536	18.643	14.1694	18.643	SUGI_0760650.t1	TRUE				3694.POPTR_0005s22670.1	45.7	359	185	2	1	359	1	349	5.1e-90
SUGI_0760730.t1	359	1	1	SP	CS pos: 26-27. Pr: 0.9308	0	1	Lipase_GDSL	PF00657.24	224	145.1	1	222	37	348	0.991071	0.869081	312	3.5289	20.2733	3.59565	16.784	7.08965	26.4369	17.6268	15.6476	15.0968	14.4557	6.49809	20.9058	9.49186	21.791	14.7117	26.4369	SUGI_0760730.t1	TRUE	AT2G40250.1	*	*	3847.GLYMA18G13540.2	43.1	357	192	5	6	357	2	352	1.8e-82
SUGI_0760740.t1	360	1	1	SP	CS pos: 27-28. Pr: 0.9423	0	1	Lipase_GDSL	PF00657.24	224	136.5	1	222	38	349	0.991071	0.866667	312	6.86987	24.1043	24.468	5.58481	23.9463	6.63612	35.247	40.0428	45.8028	1.99226	58.4818	34.7465	9.21371	73.0158	66.028	73.0158	SUGI_0760740.t1	TRUE	AT1G06990.1	*	*	XP_009343313.2	45	360	190	4	1	358	3	356	1.1e-85
SUGI_0760750.t1	283	1	1	SP	CS pos: 22-23. Pr: 0.8136	0	1	Lipase_GDSL	PF00657.24	224	104.5	1	179	29	271	0.799107	0.858657	243	0	0	0	0.0215121	0.0603146	0	0	0	0.046336	0.0955626	0	0.16187	0.16007	0.037294	0.133046	0.16187	SUGI_0760750.t1	TRUE				3847.GLYMA02G43430.1	46.5	273	144	1	1	273	1	271	2.6e-68
SUGI_0767930.t1	289	0	1	OTHER	NA	0	0	Lipase_GDSL	PF00657.24	224	21.5	143	220	143	251	0.348214	0.377163	109	4.12918	6.08254	2.08431	4.02381	0.964756	3.41171	2.47415	2.23538	1.83778	2.97134	1.95402	2.46839	1.90723	4.45573	4.56027	6.08254	SUGI_0767930.t1	TRUE				tr|A0A0F7J3M5|A0A0F7J3M5_TAXBA	44.8	348	129	3	5	289	20	367	4.8e-73
SUGI_0774110.t1	358	1	1	SP	CS pos: 22-23. Pr: 0.9715	0	1	Lipase_GDSL	PF00657.24	224	122.6	1	224	26	341	1	0.882682	316	0	12.4207	0.730663	0.391413	2.22666	0	22.2965	3.96432	35.0429	0.0377991	24.6482	0.182933	0.422097	30.0928	5.17484	35.0429	SUGI_0774110.t1	TRUE	AT1G28570.1 | AT1G28580.1 | AT1G28590.1 | AT1G28600.1 | AT1G28610.2 | AT1G28640.1 | AT1G28650.1 | AT1G28660.1 | AT1G28670.1 | AT1G31550.2 | AT1G49480.1 | AT1G54020.2 | AT1G71250.1 | AT2G27360.1 | AT3G18990.2 | AT4G33280.3 | AT5G03980.1 | AT5G14450.1 | AT5G45910.1	* | * | * | GGL2 | GGL3 | * | * | GGL2, GGL4 | ARAB-1 | * | RTV1 | * | * | * | REM39, VRN1 | * | * | * | *	* | * | * | Guard-cell-enriched GDSL Lipase 2 | Guard-cell-enriched GDSL Lipase 3 | * | * | Guard-cell-enriched GDSL Lipase 4, Guard-cell-enriched GDSL Lipases | * | * | related to vernalization1 1 | * | * | * | REPRODUCTIVE MERISTEM 39, REDUCED VERNALIZATION RESPONSE 1 | * | * | * | *	sp|Q8RXT9|GDL8_ARATH	43.7	364	191	9	1	351	10	372	4.4e-75
SUGI_0774200.t1	645	1	1	OTHER	NA	0	1	Lipase_GDSL	PF00657.24	224	122.9	1	224	313	628	1	0.489922	316	1.58078	1.42111	2.60401	1.37131	2.15664	2.71329	2.27232	4.4177	2.64818	4.32724	2.90148	3.31414	8.17481	2.82003	5.08871	8.17481	SUGI_0774200.t1	TRUE	AT1G28570.1 | AT1G28580.1 | AT1G28590.1 | AT1G28600.1 | AT1G28610.2 | AT1G28640.1 | AT1G28650.1 | AT1G28660.1 | AT1G28670.1 | AT1G31550.2 | AT1G49480.1 | AT1G54020.2 | AT1G71250.1 | AT2G27360.1 | AT3G18990.2 | AT4G33280.3 | AT5G03980.1 | AT5G14450.1 | AT5G45910.1	* | * | * | GGL2 | GGL3 | * | * | GGL2, GGL4 | ARAB-1 | * | RTV1 | * | * | * | REM39, VRN1 | * | * | * | *	* | * | * | Guard-cell-enriched GDSL Lipase 2 | Guard-cell-enriched GDSL Lipase 3 | * | * | Guard-cell-enriched GDSL Lipase 4, Guard-cell-enriched GDSL Lipases | * | * | related to vernalization1 1 | * | * | * | REPRODUCTIVE MERISTEM 39, REDUCED VERNALIZATION RESPONSE 1 | * | * | * | *	sp|Q8RXT9|GDL8_ARATH	44.3	370	192	9	282	638	4	372	4.2e-76
SUGI_0779790.t1	395	1	0	OTHER	NA	0	0	#N/A	#N/A	#N/A	#N/A	#N/A	#N/A	#N/A	#N/A	#N/A	#N/A	#N/A	29.0724	28.6306	29.3469	35.9161	25.4201	37.7054	35.1405	28.2997	34.3774	36.5976	23.4827	36.6341	34.2862	30.4015	30.597	37.7054	SUGI_0779790.t1	TRUE				59689.scaffold_102719.1	63	381	113	7	7	387	21	373	4.9e-134
SUGI_0797340.t1	337	1	1	SP	CS pos: 25-26. Pr: 0.7555	0	1	Lipase_GDSL	PF00657.24	224	94.9	1	200	36	311	0.892857	0.818991	276	35.2121	134.252	240.207	40.091	269.677	36.1963	136.56	139.502	144.54	25.3131	109.705	70.4137	87.8712	204.539	213.724	269.677	SUGI_0797340.t1	TRUE	AT1G67830.1 | AT3G14220.1 | AT3G48460.1	ATFXG1, FXG1 | GGL18 | SFAR4	alpha-fucosidase 1, Arabidopsis thaliana alpha-fucosidase 1 | Guard-cell-enriched GDSL Lipase 18 | SEED FATTY ACID REDUCER 4	XP_010101939.1	51.5	336	156	4	2	336	12	341	3.7e-91
SUGI_0803650.t1	341	1	0	OTHER	NA	0	0	#N/A	#N/A	#N/A	#N/A	#N/A	#N/A	#N/A	#N/A	#N/A	#N/A	#N/A	69.1739	95.0054	66.4441	72.2951	64.6942	75.1731	88.5572	95.9949	93.1165	81.836	98.8486	83.2623	85.1598	86.7759	77.6326	98.8486	SUGI_0803650.t1	TRUE	AT1G23820.1 | AT1G70310.1	SPDS1 | SPDS2	spermidine synthase 1 | spermidine synthase 2	tr|A0A3Q8AZ13|A0A3Q8AZ13_PINSY	80.2	333	62	2	9	341	17	345	1.6e-152
SUGI_0834060.t1	241	1	1	OTHER	NA	0	1	Lipase_GDSL	PF00657.24	224	76.3	2	223	6	203	0.991071	0.821577	198	57.4945	78.3364	42.0607	67.3301	39.473	80.8343	75.0744	68.2006	75.9114	74.0737	47.8326	72.8914	63.3057	62.8049	68.518	80.8343	SUGI_0834060.t1	TRUE	AT5G45920.1 | AT5G62930.2	GGL28 | GGL29	Guard-cell-enriched GDSL Lipase 28 | *	sp|Q9FM04|GDL88_ARATH	58.3	240	100	0	1	240	1	240	1.9e-82
SUGI_0839510.t1	398	1	1	OTHER	NA	0	1	Lipase_GDSL	PF00657.24	224	109.9	1	221	62	374	0.986607	0.786432	313	0.0304686	2.61309	19.5509	0.0918713	23.3114	0.0251745	1.41881	0.933742	2.9518	0.0680195	21.4489	7.39024	1.55711	22.0324	10.6537	23.3114	SUGI_0839510.t1	TRUE	AT1G20132.1 | AT2G19010.2 | AT3G16370.1 | AT3G53100.1 | AT5G03810.1 | AT5G03820.2 | AT5G22810.1	* | * | GGL19 | * | * | * | *	* | * | * | * | * | * | *	XP_045794993.1	53.9	375	166	4	23	397	1	368	5.7e-107
SUGI_0839520.t1	372	1	1	SP	CS pos: 29-30. Pr: 0.9753	1	1	Lipase_GDSL	PF00657.24	224	113.1	1	223	37	350	0.995536	0.844086	314	29.0562	128.317	544.888	29.0731	660.345	19.1332	305.394	201.344	353.453	8.53121	776.213	253.113	55.2506	620.099	479.168	776.213	SUGI_0839520.t1	TRUE	AT1G53920.1 | AT1G53940.2 | AT1G53990.1 | AT1G54000.1 | AT3G14225.1 | AT5G40990.1	GLIP5 | GLIP2 | GLIP3 | GLL22 | GLIP4 | GLIP1	GDSL-motif lipase 5 | GDSL-motif lipase 2 | GDSL-motif lipase 3 | GDSL lipase-like protein 22 | GDSL-motif lipase 4 | GDSL lipase 1	3694.POPTR_0013s04780.1	54.2	371	167	3	1	371	49	416	1.7e-112
SUGI_0900960.t1	274	1	0	OTHER	NA	0	0	#N/A	#N/A	#N/A	#N/A	#N/A	#N/A	#N/A	#N/A	#N/A	#N/A	#N/A	10.1677	8.98958	11.4462	9.53073	10.4437	12.1449	14.1706	10.5672	15.4564	12.7804	11.6415	12.7763	15.5115	15.3673	18.7094	18.7094	SUGI_0900960.t1	TRUE	AT3G53010.1 | AT4G34215.1	* | *	* | *	tr|A0A0D6R729|A0A0D6R729_ARACU	71.7	272	72	4	1	270	3	271	6.1e-110
SUGI_0908830.t1	384	1	1	SP	CS pos: 27-28. Pr: 0.9510	1	1	Lipase_GDSL	PF00657.24	224	129.1	1	222	41	359	0.991071	0.830729	319	0.0315766	0	0	0.0317374	0.0296612	0.0260899	0.0683907	0	0.0341803	0.0352465	0	0.136463	0	0.137552	0.278072	0.278072	SUGI_0908830.t1	TRUE	AT1G28570.1 | AT1G28580.1 | AT1G28590.1 | AT1G28600.1 | AT1G28610.2 | AT1G28640.1 | AT1G28650.1 | AT1G28660.1 | AT1G28670.1 | AT1G31550.2 | AT1G49480.1 | AT1G54020.2 | AT1G71250.1 | AT2G27360.1 | AT3G18990.2 | AT4G33280.3 | AT5G03980.1 | AT5G14450.1 | AT5G45910.1	* | * | * | GGL2 | GGL3 | * | * | GGL2, GGL4 | ARAB-1 | * | RTV1 | * | * | * | REM39, VRN1 | * | * | * | *	* | * | * | Guard-cell-enriched GDSL Lipase 2 | Guard-cell-enriched GDSL Lipase 3 | * | * | Guard-cell-enriched GDSL Lipase 4, Guard-cell-enriched GDSL Lipases | * | * | related to vernalization1 1 | * | * | * | REPRODUCTIVE MERISTEM 39, REDUCED VERNALIZATION RESPONSE 1 | * | * | * | *	39946.BGIOSGA002999-PA	44.9	372	199	4	5	371	3	373	1.9e-90
SUGI_0908890.t1	330	1	1	OTHER	NA	3	1	Lipase_GDSL	PF00657.24	224	99.6	30	222	43	316	0.861607	0.830303	274	0.110184	0.158487	0.0516829	0	0.224251	0.121385	0.139209	0.112557	0.11927	0.0819933	0.0585293	0.0793629	0.0686705	0.181325	0.13318	0.224251	SUGI_0908890.t1	TRUE	AT1G28570.1 | AT1G28580.1 | AT1G28590.1 | AT1G28600.1 | AT1G28610.2 | AT1G28640.1 | AT1G28650.1 | AT1G28660.1 | AT1G28670.1 | AT1G31550.2 | AT1G49480.1 | AT1G54020.2 | AT1G71250.1 | AT2G27360.1 | AT3G18990.2 | AT4G33280.3 | AT5G03980.1 | AT5G14450.1 | AT5G45910.1	* | * | * | GGL2 | GGL3 | * | * | GGL2, GGL4 | ARAB-1 | * | RTV1 | * | * | * | REM39, VRN1 | * | * | * | *	* | * | * | Guard-cell-enriched GDSL Lipase 2 | Guard-cell-enriched GDSL Lipase 3 | * | * | Guard-cell-enriched GDSL Lipase 4, Guard-cell-enriched GDSL Lipases | * | * | related to vernalization1 1 | * | * | * | REPRODUCTIVE MERISTEM 39, REDUCED VERNALIZATION RESPONSE 1 | * | * | * | *	sp|Q3E7I6|GDL11_ARATH	41.1	292	168	4	43	330	84	375	1.2e-58
SUGI_0908920.t1	324	1	1	SP	CS pos: 27-28. Pr: 0.9214	1	0	Lipase_GDSL	PF00657.24	224	59.1	117	222	162	305	0.473214	0.444444	144	4.09597	3.7932	6.01817	4.3612	5.21786	4.29601	6.8054	4.35612	6.07358	4.55113	4.61976	4.50616	6.52757	5.81174	7.71204	7.71204	SUGI_0908920.t1	TRUE	AT1G28570.1 | AT1G28580.1 | AT1G28590.1 | AT1G28600.1 | AT1G28610.2 | AT1G28640.1 | AT1G28650.1 | AT1G28660.1 | AT1G28670.1 | AT1G31550.2 | AT1G49480.1 | AT1G54020.2 | AT1G71250.1 | AT2G27360.1 | AT3G18990.2 | AT4G33280.3 | AT5G03980.1 | AT5G14450.1 | AT5G45910.1	* | * | * | GGL2 | GGL3 | * | * | GGL2, GGL4 | ARAB-1 | * | RTV1 | * | * | * | REM39, VRN1 | * | * | * | *	* | * | * | Guard-cell-enriched GDSL Lipase 2 | Guard-cell-enriched GDSL Lipase 3 | * | * | Guard-cell-enriched GDSL Lipase 4, Guard-cell-enriched GDSL Lipases | * | * | related to vernalization1 1 | * | * | * | REPRODUCTIVE MERISTEM 39, REDUCED VERNALIZATION RESPONSE 1 | * | * | * | *	tr|A9NWB0|A9NWB0_PICSI	49.9	381	126	4	1	317	1	380	8.8e-100
SUGI_0908940.t1	383	1	1	SP	CS pos: 32-33. Pr: 0.9765	1	1	Lipase_GDSL	PF00657.24	224	126.9	1	222	40	358	0.991071	0.832898	319	5.20787	36.6462	54.9891	19.4261	30.1102	20.9001	107.602	67.3136	129.076	8.95825	106.641	28.8345	55.424	123.402	79.9817	129.076	SUGI_0908940.t1	TRUE	AT1G28570.1 | AT1G28580.1 | AT1G28590.1 | AT1G28600.1 | AT1G28610.2 | AT1G28640.1 | AT1G28650.1 | AT1G28660.1 | AT1G28670.1 | AT1G31550.2 | AT1G49480.1 | AT1G54020.2 | AT1G71250.1 | AT2G27360.1 | AT3G18990.2 | AT4G33280.3 | AT5G03980.1 | AT5G14450.1 | AT5G45910.1	* | * | * | GGL2 | GGL3 | * | * | GGL2, GGL4 | ARAB-1 | * | RTV1 | * | * | * | REM39, VRN1 | * | * | * | *	* | * | * | Guard-cell-enriched GDSL Lipase 2 | Guard-cell-enriched GDSL Lipase 3 | * | * | Guard-cell-enriched GDSL Lipase 4, Guard-cell-enriched GDSL Lipases | * | * | related to vernalization1 1 | * | * | * | REPRODUCTIVE MERISTEM 39, REDUCED VERNALIZATION RESPONSE 1 | * | * | * | *	39946.BGIOSGA002999-PA	46.9	369	186	3	12	370	5	373	2.5e-95
SUGI_0911990.t1	388	1	1	SP	CS pos: 40-41. Pr: 0.9573	1	1	Lipase_GDSL	PF00657.24	224	121.6	2	223	53	368	0.991071	0.814433	316	0	0.016857	0	0.031411	0.102747	0.103287	0.0507656	0.0574647	0.0338289	0.139536	0.0622532	0.0337649	0.077909	0.117986	0.032378	0.139536	SUGI_0911990.t1	TRUE	AT1G75880.1	GGL12	*	88036.EFJ26026	51.8	363	165	5	27	388	10	363	7.7e-100
SUGI_0919050.t1	358	1	1	OTHER	NA	0	1	Lipase_GDSL	PF00657.24	224	116.7	2	220	17	330	0.977679	0.877095	314	0.0338634	0	0	0.0680718	0.0318094	0.111918	0.0733438	0.0830224	0.146623	0	0.0269822	0.073173	0.0422097	0	0	0.146623	SUGI_0919050.t1	TRUE	AT1G23500.1 | AT1G33811.1 | AT1G54790.2 | AT1G58430.1 | AT1G71120.1 | AT1G73610.1 | AT2G19060.1 | AT2G30310.1 | AT5G08460.1	* | GGL7 | * | RXF26 | GLIP6 | * | * | * | *	* | * | * | * | GDSL-motif lipase/hydrolase 6 | * | * | * | *	tr|A9NU57|A9NU57_PICSI	61.2	345	131	2	10	351	27	371	8.5e-120
SUGI_0946600.t1	741	1	0	OTHER	NA	0	0	#N/A	#N/A	#N/A	#N/A	#N/A	#N/A	#N/A	#N/A	#N/A	#N/A	#N/A	19.2595	26.0882	32.0853	18.4848	24.3166	21.9709	22.0899	29.5841	25.4232	25.9968	25.8679	23.2864	21.2187	34.2868	25.4277	34.2868	SUGI_0946600.t1	TRUE	AT1G54570.1	PES1	phytyl ester synthase 1	sp|Q9ZVN2|PES1_ARATH	51.4	732	311	8	24	741	4	704	4.6e-204
SUGI_0976760.t1	380	1	1	SP	CS pos: 35-36. Pr: 0.9779	1	1	Lipase_GDSL	PF00657.24	224	94.4	1	197	41	311	0.879464	0.713158	271	54.6266	122.628	72.0202	78.4126	114.645	45.0821	170.094	117.44	148.536	75.2577	139.057	96.458	127.351	177.637	239.57	239.57	SUGI_0976760.t1	TRUE	AT1G20132.1 | AT2G19010.2 | AT3G16370.1 | AT3G53100.1 | AT5G03810.1 | AT5G03820.2 | AT5G22810.1	* | * | GGL19 | * | * | * | *	* | * | * | * | * | * | *	4555.Si006758m	57.9	309	124	3	10	314	1	307	5.4e-98
SUGI_0996570.t1	326	1	1	SP	CS pos: 22-23. Pr: 0.9763	1	1	Lipase_GDSL	PF00657.24	224	123.5	1	200	28	308	0.892857	0.861963	281	9.1642	37.3992	0	13.7509	0.174611	7.92511	7.89108	56.3743	20.7452	0.207491	71.3757	33.459	2.61823	52.0938	70.1778	71.3757	SUGI_0996570.t1	TRUE				sp|Q9FJ45|GDL83_ARATH	36.4	338	198	8	3	326	2	336	1.3e-54
SUGI_1009090.t1	361	1	1	OTHER	NA	0	1	Lipase_GDSL	PF00657.24	224	110.1	2	223	46	341	0.991071	0.819945	296	1.32652	2.40921	3.71755	2.00835	4.19559	2.30305	3.12765	4.07555	4.16231	1.55566	5.68619	4.06373	4.29064	3.07212	4.76663	5.68619	SUGI_1009090.t1	TRUE				tr|A0A0C9RXH1|A0A0C9RXH1_9SPER	56.5	382	139	6	3	360	1	379	1.7e-115
SUGI_1009100.t1	386	1	1	OTHER	NA	0	1	Lipase_GDSL	PF00657.24	224	128.8	1	223	45	356	0.995536	0.80829	312	45.0154	46.8675	17.1513	42.9398	12.9835	35.4546	26.1773	32.4043	29.6682	24.7905	58.47	53.5564	22.7887	48.7063	43.4805	58.47	SUGI_1009100.t1	TRUE	AT1G23500.1 | AT1G33811.1 | AT1G54790.2 | AT1G58430.1 | AT1G71120.1 | AT1G73610.1 | AT2G19060.1 | AT2G30310.1 | AT5G08460.1	* | GGL7 | * | RXF26 | GLIP6 | * | * | * | *	* | * | * | * | GDSL-motif lipase/hydrolase 6 | * | * | * | *	tr|A0A0D6QRY5|A0A0D6QRY5_ARACU	61	390	144	3	4	386	2	390	3.1e-136
SUGI_1015380.t1	358	1	1	SP	CS pos: 22-23. Pr: 0.9769	1	1	Lipase_GDSL	PF00657.24	224	119.3	1	223	32	348	0.995536	0.885475	317	5.75679	51.3266	66.4904	13.3761	67.3404	7.24667	32.6013	30.1164	36.1243	17.4065	117.872	48.6418	13.9925	102.561	50.3451	117.872	SUGI_1015380.t1	TRUE				29760.VIT_18s0001g14790.t01	42.5	353	198	1	2	354	8	355	3.6e-75
SUGI_1021490.t1	355	1	1	SP	CS pos: 26-27. Pr: 0.9697	1	1	Lipase_GDSL	PF00657.24	224	121.7	3	223	36	344	0.986607	0.870423	309	15.0426	4.38387	0.752838	4.5306	0.769858	3.28707	1.81207	3.51632	3.19745	2.05835	1.19722	0.332053	8.21513	0.714033	1.09676	15.0426	SUGI_1021490.t1	TRUE				sp|Q9FFN0|GDL72_ARATH	41.8	352	200	3	1	350	1	349	1.3e-74
SUGI_1021510.t1	246	1	1	OTHER	NA	0	1	Lipase_GDSL	PF00657.24	224	92	52	223	20	235	0.767857	0.878049	216	0	0.0530963	0	0	0.0924661	0.0813329	0	0	0	0.0549388	0.039217	0.0531763	0	0	0	0.0924661	SUGI_1021510.t1	TRUE				tr|A0A2P5BX65|A0A2P5BX65_PARAD	41.2	260	129	4	7	246	87	342	2e-43
SUGI_1028570.t1	354	1	1	SP	CS pos: 26-27. Pr: 0.9751	0	1	Lipase_GDSL	PF00657.24	224	140.1	1	223	34	344	0.995536	0.878531	311	6.35245	9.0141	0.449763	28.0862	3.12028	111.877	68.2922	38.2638	46.6882	86.4651	1.66446	92.7744	66.0769	38.8852	48.8191	111.877	SUGI_1028570.t1	TRUE	AT1G58525.1 | AT1G58725.1 | AT1G59030.1 | AT1G59406.1 | AT1G75910.1 | AT1G75920.1 | AT1G75930.1 | AT2G04570.1 | AT2G30220.1 | AT2G42990.1 | AT3G43570.1 | AT4G26790.1 | AT5G42170.1	* | * | * | * | EXL4 | EXL5 | EXL6 | OSP1, GGL14 | * | * | * | GGL23 | *	* | * | * | * | extracellular lipase 4 | * | extracellular lipase 6 | Guard-cell-enriched GDSL Lipase 14, Occluded Stomatal Pores 1 | * | * | * | * | *	XP_021824873.1	48.7	355	175	2	1	354	1	349	5.5e-101
SUGI_1048220.t1	366	1	1	SP	CS pos: 18-19. Pr: 0.9645	1	1	Lipase_GDSL	PF00657.24	224	141.2	2	223	31	340	0.991071	0.846995	310	12.6704	8.73723	0.730274	20.3426	0.435624	6.97923	14.2414	10.0298	12.9084	15.5666	1.37249	5.67255	7.59729	10.4183	10.004	20.3426	SUGI_1048220.t1	TRUE	AT5G37690.1	*	*	3847.GLYMA02G41210.1	55.9	363	145	4	2	363	4	352	2.7e-110
SUGI_1064550.t1	375	1	1	SP	CS pos: 34-35. Pr: 0.7597	1	1	Lipase_GDSL	PF00657.24	224	127.1	2	216	40	345	0.959821	0.816	306	0.921473	5.45868	16.6066	0.519953	11.784	0.454145	3.39634	2.99239	3.98983	0.324811	11.2066	10.0954	2.51883	18.7699	14.5379	18.7699	SUGI_1064550.t1	TRUE	AT2G19050.1	*	*	3694.POPTR_0014s08980.1	36.1	393	210	11	3	366	1	381	2.5e-55
SUGI_1064570.t1	345	1	1	OTHER	NA	0	1	Lipase_GDSL	PF00657.24	224	138.3	1	222	15	327	0.991071	0.907246	313	0	0	0.0659231	0	0	0	0	0	0	0	0.0559919	0	0	0.0612225	0	0.0659231	SUGI_1064570.t1	TRUE	AT1G75900.1	GGL13	*	sp|Q9M153|GDL61_ARATH	33.7	356	196	8	14	342	34	376	1.2e-48
SUGI_1064580.t1	378	1	1	OTHER	NA	0	1	Lipase_GDSL	PF00657.24	224	134.7	1	221	36	347	0.986607	0.825397	312	0.144344	0	0	0.483597	0	0.0265029	0.0347367	0	0.104164	0.0179022	0	0	0.0399823	0	0.0332323	0.483597	SUGI_1064580.t1	TRUE				tr|A0A443PYZ3|A0A443PYZ3_9MAGN	45.1	357	157	6	33	362	35	379	1.9e-77
SUGI_1064600.t1	347	1	1	OTHER	NA	0	1	Lipase_GDSL	PF00657.24	224	128.9	1	223	17	330	0.995536	0.904899	314	0	0.0753723	0.0491582	0.140447	0	0.0577277	0.0756621	0.0856466	0.0378145	0	0.16701	0.188715	0.130632	0.223192	0.0723853	0.223192	SUGI_1064600.t1	TRUE	AT1G28570.1 | AT1G28580.1 | AT1G28590.1 | AT1G28600.1 | AT1G28610.2 | AT1G28640.1 | AT1G28650.1 | AT1G28660.1 | AT1G28670.1 | AT1G31550.2 | AT1G49480.1 | AT1G54020.2 | AT1G71250.1 | AT2G27360.1 | AT3G18990.2 | AT4G33280.3 | AT5G03980.1 | AT5G14450.1 | AT5G45910.1	* | * | * | GGL2 | GGL3 | * | * | GGL2, GGL4 | ARAB-1 | * | RTV1 | * | * | * | REM39, VRN1 | * | * | * | *	* | * | * | Guard-cell-enriched GDSL Lipase 2 | Guard-cell-enriched GDSL Lipase 3 | * | * | Guard-cell-enriched GDSL Lipase 4, Guard-cell-enriched GDSL Lipases | * | * | related to vernalization1 1 | * | * | * | REPRODUCTIVE MERISTEM 39, REDUCED VERNALIZATION RESPONSE 1 | * | * | * | *	sp|Q9M153|GDL61_ARATH	33.5	358	194	9	16	344	34	376	2.4e-49
SUGI_1066450.t1	203	1	1	SP	CS pos: 15-16. Pr: 0.9489	0	1	Lipase_GDSL	PF00657.24	224	47.2	1	163	9	190	0.727679	0.896552	182	0	0	0	0	0	0	0	0	0	0	0	0	0	0	0	0	SUGI_1066450.t1	TRUE				XP_022026961.1	38.8	237	97	2	1	193	18	250	2.9e-38
SUGI_1066460.t1	365	1	1	SP	CS pos: 22-23. Pr: 0.9777	0	1	Lipase_GDSL	PF00657.24	224	150.9	1	222	44	355	0.991071	0.854795	312	0	0	0.0623208	0	0	0	0	0	0	0	0	0	0.124207	0	0.0344127	0.124207	SUGI_1066460.t1	TRUE	AT1G75900.1	GGL13	*	XP_023894491.1	45.9	355	175	3	12	365	10	348	3.7e-92
SUGI_1066530.t1	358	1	1	SP	CS pos: 23-24. Pr: 0.9764	1	1	Lipase_GDSL	PF00657.24	224	129	2	223	37	348	0.991071	0.871508	312	0.10159	0.0365314	0.15884	0.102108	0.0318094	0	0.0916798	0.124534	0	0.245694	0.107929	0.073173	0.0422097	0.177017	0.157876	0.245694	SUGI_1066530.t1	TRUE				XP_023533087.1	50.6	356	171	4	1	352	1	355	3.7e-97
SUGI_1066540.t1	305	1	1	OTHER	NA	0	0	Lipase_GDSL	PF00657.24	224	29.6	160	223	187	277	0.285714	0.298361	91	0.536337	0.792887	0.633595	0.539069	0.298551	1.36226	0.559306	3.40907	0.924601	2.10644	1.17125	4.3138	6.90812	1.40758	3.66326	6.90812	SUGI_1066540.t1	TRUE				XP_022727519.1	39.4	330	142	2	16	287	58	387	7.8e-64
SUGI_1066550.t1	333	1	1	SP	CS pos: 23-24. Pr: 0.8018	1	1	Lipase_GDSL	PF00657.24	224	100.9	1	224	36	324	1	0.867868	289	0.0363981	0.333759	0.375604	0.073167	0.581235	0.0451106	0.236501	0.178473	0.0393995	0.203142	0.290018	0.039325	0.181477	0.2854	0.0377097	0.581235	SUGI_1066550.t1	TRUE	AT1G75890.3	*	*	tr|A0A834WX16|A0A834WX16_9FABA	38.9	360	184	4	1	333	1	351	1.2e-75
SUGI_1066580.t1	330	1	1	OTHER	NA	0	1	Lipase_GDSL	PF00657.24	224	120.6	1	222	8	319	0.991071	0.945455	312	0.128548	1.62449	0.516829	0.0369151	0.534753	0.121385	0.696046	1.26064	0.556592	0.061495	2.15095	1.23012	0.709595	2.25056	1.06544	2.25056	SUGI_1066580.t1	TRUE	AT1G20120.1	*	*	tr|A9P062|A9P062_PICSI	51.2	330	159	2	2	330	35	363	2.3e-95
SUGI_1066590.t1	358	1	1	SP	CS pos: 20-21. Pr: 0.9641	1	1	Lipase_GDSL	PF00657.24	224	124.4	1	223	36	348	0.995536	0.874302	313	0.186249	1.69871	3.03384	0.0850898	1.7018	0.433681	1.1735	0.871735	0.824756	0.793782	3.95289	2.87204	2.51148	9.49006	5.47305	9.49006	SUGI_1066590.t1	TRUE	AT1G75890.3	*	*	XP_021890137.1	45.4	355	187	3	5	358	4	352	5e-94
SUGI_1066610.t1	219	1	1	SP	CS pos: 23-24. Pr: 0.9670	1	0	Lipase_GDSL	PF00657.24	224	30.5	1	64	36	124	0.285714	0.406393	89	0.386813	0.625932	0.647994	0.0277702	0	0.776175	1.10707	0.846734	1.01687	0.400929	0.35224	0.507471	0.895422	3.38607	1.43125	3.38607	SUGI_1066610.t1	TRUE				4641.GSMUA_Achr4P25550_001	29.3	348	102	3	11	219	21	363	4.6e-33
SUGI_1066730.t1	89	1	1	OTHER	NA	0	0	Lipase_GDSL	PF00657.24	224	28.4	143	199	4	71	0.254464	0.764045	68	0.742926	1.60292	1.01375	0.610944	0.697862	0.948658	1.02396	0.248375	0.877296	0.90466	0.48433	1.38643	0.252555	0.431505	0.629752	1.60292	SUGI_1066730.t1	TRUE				tr|A0A6M2ERE5|A0A6M2ERE5_9ROSI	56.6	76	33	0	7	82	28	103	1.4e-18
SUGI_1066740.t1	357	1	1	SP	CS pos: 29-30. Pr: 0.7002	1	1	Lipase_GDSL	PF00657.24	224	126.2	1	222	36	346	0.991071	0.871148	311	0.611245	2.56434	2.18218	0.290113	1.56301	0.841728	4.0084	2.56007	3.05093	0.549619	3.8557	1.68768	0.550259	7.41602	3.65889	7.41602	SUGI_1066740.t1	TRUE	AT1G75890.3	*	*	3847.GLYMA02G43430.1	44.5	348	183	4	13	357	6	346	1.4e-87
SUGI_1098800.t1	165	0	1	OTHER	NA	0	0	#N/A	#N/A	#N/A	#N/A	#N/A	#N/A	#N/A	#N/A	#N/A	#N/A	#N/A	2.59984	3.04168	1.16795	1.9138	1.10068	3.72135	0.832739	1.97503	1.8233	0.163493	0.233412	10.2465	3.24061	5.72111	5.00766	10.2465	SUGI_1098800.t1	TRUE				4641.GSMUA_Achr9P04060_001	61.4	114	39	2	34	144	2	113	2.8e-14
SUGI_1114490.t1	360	1	1	SP	CS pos: 22-23. Pr: 0.9777	1	1	Lipase_GDSL	PF00657.24	224	149.8	1	221	28	349	0.986607	0.894444	322	0.589327	81.7766	0.205348	15.2313	0.284698	3.645	49.3969	34.3872	110.288	0.0751795	289.954	54.2301	0.776554	120.77	101.231	289.954	SUGI_1114490.t1	TRUE				sp|Q94F40|GDL9_ARATH	40	365	201	9	1	354	1	358	2.1e-64
SUGI_1156120.t1	324	1	1	OTHER	NA	0	0	Lipase_GDSL	PF00657.24	224	18.9	1	39	107	160	0.174107	0.166667	54	2.97378	3.7932	3.4565	5.18833	6.25441	5.11503	5.89396	5.22734	6.72143	6.70144	7.24259	6.00148	7.25027	6.38749	5.75496	7.25027	SUGI_1156120.t1	TRUE
SUGI_1160760.t1	371	1	1	SP	CS pos: 30-31. Pr: 0.4938	1	1	Lipase_GDSL	PF00657.24	224	142.5	1	223	38	349	0.995536	0.84097	312	0.0653601	0.282038	0	0.0985394	0.122791	0.108007	0.99093	0.220333	1.43268	0.0729564	2.03106	0.0353079	0.0814693	2.14487	0.304719	2.14487	SUGI_1160760.t1	TRUE	AT5G15720.1	GLIP7	GDSL-motif lipase 7	3694.POPTR_0019s09550.1	53.5	361	162	5	11	370	13	368	3.7e-107
SUGI_1201940.t1	341	1	1	SP	CS pos: 32-33. Pr: 0.9739	0	1	Lipase_GDSL	PF00657.24	224	104.5	1	222	39	330	0.991071	0.856305	292	23.0698	28.1086	8.70359	35.2811	11.6366	17.211	33.8754	31.9838	37.8238	26.2669	17.0365	23.1775	31.4808	38.691	42.7568	42.7568	SUGI_1201940.t1	TRUE	AT2G36325.1 | AT3G09930.1 | AT5G03600.2 | AT5G03610.1	* | * | * | GGL25	* | * | * | *	XP_028752473.1	45.1	335	172	7	15	340	16	347	1.8e-77
Notes:
is_GELP_IPR: Binary flag indicating whether the protein was annotated as a GDSL esterase/lipase (GELP) by InterProScan.
is_GELP_PFAM_any: Any GDSL esterase/lipase-related Pfam family hit (including PF00657 and related families such as Lipase_GDSL_2).
SignalP_prediction: Signal peptide prediction status (e.g., Secretory/Other) from SignalP.
SignalP_CS: Predicted signal peptide cleavage site position (if applicable).
TMHMM_TMs: Number of predicted transmembrane helices from TMHMM.
domscore / domEvalue: HMMER domain score / E-value for the PF00657.24 hit.
hmmfrom–hmmto: Coordinates on the PF00657.24 HMM profile aligned to the query sequence.
alifrom–alito: Coordinates on the query protein aligned to PF00657.24 (used to extract the PF00657.24-aligned domain region).
qry_alilen: Aligned length of the PF00657.24-matched region on the query protein (alito - alifrom + 1).
hmm_cov / qry_cov: Coverage of the alignment relative to the HMM profile / query protein, respectively.
TPM columns (MS_ and WT_): Transcript abundance (TPM) for each individual sample (October/November).
TPM max. in WT: Maximum TPM value across all WT samples.
[truncated: 26 more columns]
