# Supplementary material for: Positional identification of a candidate gene for MALE STERILITY 2 (MS2) by linkage mapping and transcriptomic data in Cryptomeria japonica D. Don
Source: BMC Genomics. 2026 May 19;27:595. doi: 10.1186/s12864-026-12907-4 (PMC13339982; doi:10.1186/s12864-026-12907-4)
Supplement: Supplementary file 9 — Supplementary Material 9.Supplementary Figure 4. Phylogenetic placement of the MS2-candidate GELP (SUGI_0493010) among GELP proteins in Cryptomeria japonica and Arabidopsis thaliana. Description of data: (A) Neighbor-joining tree of 162 putative GELP proteins from Cryptomeria japonica, inferred from an amino-acid alignment of the region corresponding to the conserved GDSL esterase/lipase domain. The MS2-candidate GELP, SUGI_0493010 (CjGELP), is indicated by a blue star. (B) Neighbor-joining tree showing the phylogenetic relationships between CjGELP (SUGI_0493010, blue star) and 98 Arabidopsis GELP proteins (105 genes reported in Lai et al. (2017), excluding AtGELP25, 29, 31, 34, 57, 77 and 84), constructed from full-length amino-acid sequences. Colored arcs delineate the four major clades (I–IV) and the subclades within clade II (IIa–IIc) defined by Lai et al. (2017). CjGELP (SUGI_0493010) falls within subclade IIc. [file 12864_2026_12907_MOESM6_ESM.xlsx]

## Sheet: Supplementary Table 4
Supplementary Table 4 CPM values of the GELP candidate gene (SUGI_0493010) across 13 tissues of Cryptomeria japonica
Sample ID	Tissue	CPM
ShootTip_1|cjtissues_sato2023	Shoot	0
ShootTip_2_1|cjtissues_sato2023	Shoot	0
ShootTip_2_2|cjtissues_sato2023	Shoot	0
ShootTip_3_1|cjtissues_sato2023	Shoot	0
ShootTip_3_2|cjtissues_sato2023	Shoot	0
Leaves_OneYearOld_Stem_1|cjtissues_sato2023	Needle	0
Leaves_OneYearOld_Stem_2|cjtissues_sato2023	Needle	0
Leaves_OneYearOld_Stem_3|cjtissues_sato2023	Needle	0
Xylem_OneYearOld_UpperStem_1|cjtissues_sato2023	Xylem	0
Xylem_OneYearOld_UpperStem_2|cjtissues_sato2023	Xylem	0
Xylem_OneYearOld_UpperStem_3|cjtissues_sato2023	Xylem	0
Bark_OneYearOld_UpperStem_1|cjtissues_sato2023	Bark	0
Bark_OneYearOld_UpperStem_2|cjtissues_sato2023	Bark	0
Bark_OneYearOld_UpperStem_3|cjtissues_sato2023	Bark	0
Xylem_OneYearOld_LowerStem_1|cjtissues_sato2023	Xylem	0
Xylem_OneYearOld_LowerStem_2|cjtissues_sato2023	Xylem	0
Xylem_OneYearOld_LowerStem_3|cjtissues_sato2023	Xylem	0
Bark_OneYearOld_LowerStem_1|cjtissues_sato2023	Bark	0
Bark_OneYearOld_LowerStem_2|cjtissues_sato2023	Bark	0
Bark_OneYearOld_LowerStem_3|cjtissues_sato2023	Bark	0
PhloemFiber_OneYearOld_LowerStem_1|cjtissues_sato2023	Phloem fiber	0
PhloemFiber_OneYearOld_LowerStem_2|cjtissues_sato2023	Phloem fiber	0
PhloemFiber_OneYearOld_LowerStem_3|cjtissues_sato2023	Phloem fiber	0
Xylem_TwoYearsOld_Stem_1|cjtissues_sato2023	Xylem	0
Xylem_TwoYearsOld_Stem_2|cjtissues_sato2023	Xylem	0
Xylem_TwoYearsOld_Stem_3|cjtissues_sato2023	Xylem	0
PhloemFiber_TwoYearsOld_Stem_1|cjtissues_sato2023	Phloem fiber	0
PhloemFiber_TwoYearsOld_Stem_2|cjtissues_sato2023	Phloem fiber	0
PhloemFiber_TwoYearsOld_Stem_3|cjtissues_sato2023	Phloem fiber	0
Bark_TwoYearsOld_Stem_1|cjtissues_sato2023	Bark	0
Bark_TwoYearsOld_Stem_2|cjtissues_sato2023	Bark	0
Bark_TwoYearsOld_Stem_3|cjtissues_sato2023	Bark	0
Root_1|cjtissues_sato2023	Root	0
Root_2|cjtissues_sato2023	Root	0
Root_3|cjtissues_sato2023	Root	0
cambium_4-Apr_A1|prjna644276	Cambium	0
cambium_4-Apr_A2|prjna644276	Cambium	0
cambium_4-Apr_A3|prjna644276	Cambium	0
cambium_18-May_B1|prjna644276	Cambium	0
cambium_18-May_B2|prjna644276	Cambium	0
cambium_18-May_B3|prjna644276	Cambium	0
cambium_10-Jul_C1|prjna644276	Cambium	0
cambium_10-Jul_C2|prjna644276	Cambium	0
cambium_10-Jul_C3|prjna644276	Cambium	0
cambium_15-Sep_D1|prjna644276	Cambium	0
cambium_15-Sep_D2|prjna644276	Cambium	0
cambium_15-Sep_D3|prjna644276	Cambium	0
cambium_12-Nov_E1|prjna644276	Cambium	0
cambium_12-Nov_E2|prjna644276	Cambium	0
cambium_12-Nov_E3|prjna644276	Cambium	0
needle_28-Nov_YW1_1|prjna697258_prjna793065	Needle	0
needle_28-Nov_YW1_2|prjna697258_prjna793065	Needle	0
needle_28-Nov_YW1_3|prjna697258_prjna793065	Needle	0
needle_28-Dec_YW2_1|prjna697258_prjna793065	Needle	0
needle_28-Dec_YW2_2|prjna697258_prjna793065	Needle	0
needle_28-Dec_YW2_3|prjna697258_prjna793065	Needle	0
needle_15-Feb_YW3_1|prjna697258_prjna793065	Needle	0
needle_15-Feb_YW3_2|prjna697258_prjna793065	Needle	0
needle_15-Feb_YW3_3|prjna697258_prjna793065	Needle	0
needle_1-Jul_SCC_1|prjna697258_prjna793065	Needle	0
needle_1-Jul_SCC_2|prjna697258_prjna793065	Needle	0
needle_1-Jul_SCC_3|prjna697258_prjna793065	Needle	0
needle_28-Nov_unidentifieddate_GM1_1|prjna697258_prjna793065	Needle	0
needle_28-Nov_unidentifieddate_GM1_2|prjna697258_prjna793065	Needle	0
needle_28-Nov_unidentifieddate_GM1_3|prjna697258_prjna793065	Needle	0
needle_28-Dec_unidentifieddate_GM2_1|prjna697258_prjna793065	Needle	0
needle_28-Dec_unidentifieddate_GM2_2|prjna697258_prjna793065	Needle	0
needle_28-Dec_unidentifieddate_GM2_3|prjna697258_prjna793065	Needle	0
needle_15-Feb_GM3_1|prjna697258_prjna793065	Needle	0
needle_15-Feb_GM3_2|prjna697258_prjna793065	Needle	0
needle_15-Feb_GM3_3|prjna697258_prjna793065	Needle	0
FemaleFlowerBuds_30.Sep_YI96|fujino2023	Ovulate strobilus	0.0358014
FemaleFlowerBuds_11.Jan_YI96|fujino2023	Ovulate strobilus	0
Cone_30.Sep_YI96|fujino2023	Cone	0
SeedsInCone_30.Sep_YI96|fujino2023	Seed	0
Roots|fujino2023	Root	0
MaleStrobili_4.Oct_MaleFertile_Nakakubiki4|malestrobili_wei2021	Male strobili	288.611
MaleStrobili_13.Oct_MaleFertile_Nakakubiki4|malestrobili_wei2021	Male strobili	299.588
MaleStrobili_20.Oct_MaleFertile_Nakakubiki4|malestrobili_wei2021	Male strobili	334.033
MaleStrobili_4.Oct_MaleFertile_Shindai3xNakakubki4|malestrobili_wei2021	Male strobili	366.956
MaleStrobili_13.Oct_MaleFertile_Shindai3xNakakubki4|malestrobili_wei2021	Male strobili	388.038
MaleStrobili_20.Oct_MaleFertile_Shindai3xNakakubki4|malestrobili_wei2021	Male strobili	271.236
MaleStrobili_6.Oct_MaleSterile_S3NK4|malestrobili_wei2021	Male strobili	144.527
MaleStrobili_11.Oct_MaleSterile_S3NK4|malestrobili_wei2021	Male strobili	203.423
MaleStrobili_6.Oct_MaleFertile_T5NK4|malestrobili_wei2021	Male strobili	183.572
MaleStrobili_11.Oct_MaleFertile_T5NK4|malestrobili_wei2021	Male strobili	186.48
MaleStrobili_14.Oct_MaleFertile_T5NK4|malestrobili_wei2021	Male strobili	228.449
MaleStrobili_19.Oct_MaleFertile_T5NK4|malestrobili_wei2021	Male strobili	154.678
MaleStrobili_24.Oct_MaleFertile_T5NK4|malestrobili_wei2021	Male strobili	326.282
MaleStrobili_6.Oct_MaleSterile_T5NK4|malestrobili_wei2021	Male strobili	243.61
MaleStrobili_11.Oct_MaleSterile_T5NK4|malestrobili_wei2021	Male strobili	159.513
MaleStrobili_14.Oct_MaleSterile_T5NK4|malestrobili_wei2021	Male strobili	270.025
MaleStrobili_19.Oct_MaleSterile_T5NK4|malestrobili_wei2021	Male strobili	332.522
MaleStrobili_24.Oct_MaleSterile_T5NK4|malestrobili_wei2021	Male strobili	419.115
Seedling_WithoutAcclimation_24hBeforeHeaShock_M7|heatshock_ujino-ihara2020	Seedling	0
Seedling_WithoutAcclimation_24hBeforeHeaShock_M30|heatshock_ujino-ihara2020	Seedling	0
Seedling_WithoutAcclimation_24hBeforeHeaShock_M49|heatshock_ujino-ihara2020	Seedling	0
Seedling_WithoutAcclimation_24hBeforeHeaShock_M56|heatshock_ujino-ihara2020	Seedling	0
Seedling_WithAcclimation_24hBeforeHeaShock_M7|heatshock_ujino-ihara2020	Seedling	0
Seedling_WithAcclimation_24hBeforeHeaShock_M30|heatshock_ujino-ihara2020	Seedling	0
Seedling_WithAcclimation_24hBeforeHeaShock_M49|heatshock_ujino-ihara2020	Seedling	0
Seedling_WithAcclimation_24hBeforeHeaShock_M56|heatshock_ujino-ihara2020	Seedling	0
Seedling_WithoutAcclimation_1hAfterHeaShock_M7|heatshock_ujino-ihara2020	Seedling	0
Seedling_WithoutAcclimation_1hAfterHeaShock_M30|heatshock_ujino-ihara2020	Seedling	0
Seedling_WithoutAcclimation_1hAfterHeaShock_M49|heatshock_ujino-ihara2020	Seedling	0
Seedling_WithoutAcclimation_1hAfterHeaShock_M56|heatshock_ujino-ihara2020	Seedling	0
Seedling_WithAcclimation_1hAfterHeaShock_M7|heatshock_ujino-ihara2020	Seedling	0
Seedling_WithAcclimation_1hAfterHeaShock_M30|heatshock_ujino-ihara2020	Seedling	0
Seedling_WithAcclimation_1hAfterHeaShock_M49|heatshock_ujino-ihara2020	Seedling	0
Seedling_WithAcclimation_1hAfterHeaShock_M56|heatshock_ujino-ihara2020	Seedling	0
Seedling_WithoutAcclimation_24hAfterHeaShock_M7|heatshock_ujino-ihara2020	Seedling	0
Seedling_WithoutAcclimation_24hAfterHeaShock_M28|heatshock_ujino-ihara2020	Seedling	0
Seedling_WithoutAcclimation_24hAfterHeaShock_M49|heatshock_ujino-ihara2020	Seedling	0
Seedling_WithoutAcclimation_24hAfterHeaShock_M56|heatshock_ujino-ihara2020	Seedling	0
Seedling_WithAcclimation_24hAfterHeaShock_M7|heatshock_ujino-ihara2020	Seedling	0
Seedling_WithAcclimation_24hAfterHeaShock_M30|heatshock_ujino-ihara2020	Seedling	0
Seedling_WithAcclimation_24hAfterHeaShock_M49|heatshock_ujino-ihara2020	Seedling	0
Seedling_WithAcclimation_24hAfterHeaShock_M92|heatshock_ujino-ihara2020	Seedling	0
HighEmbryogenicCells_5weeksAfterMaturation_C1|embryos_izuno2020	Embryogenic cell	0
LowEmbryogenicCells_5weeksAfterMaturation_C3|embryos_izuno2020	Embryogenic cell	0
LowEmbryogenicCells_5weeksAfterMaturation_C4|embryos_izuno2020	Embryogenic cell	0
HighEmbryogenicCells_5weeksAfterMaturation_C5|embryos_izuno2020	Embryogenic cell	0
LowEmbryogenicCells_5weeksAfterMaturation_C6|embryos_izuno2020	Embryogenic cell	0
HighEmbryogenicCells_7weeksAfterMaturation_C1|embryos_izuno2020	Embryogenic cell	0
LowEmbryogenicCells_7weeksAfterMaturation_C3|embryos_izuno2020	Embryogenic cell	0
LowEmbryogenicCells_7weeksAfterMaturation_C4|embryos_izuno2020	Embryogenic cell	0
HighEmbryogenicCells_7weeksAfterMaturation_C5|embryos_izuno2020	Embryogenic cell	0
LowEmbryogenicCells_7weeksAfterMaturation_C6|embryos_izuno2020	Embryogenic cell	0
HighEmbryogenicCells_9weeksAfterMaturation_C1|embryos_izuno2020	Embryogenic cell	0
LowEmbryogenicCells_9weeksAfterMaturation_C3|embryos_izuno2020	Embryogenic cell	0
LowEmbryogenicCells_9weeksAfterMaturation_C4|embryos_izuno2020	Embryogenic cell	0
HighEmbryogenicCells_9weeksAfterMaturation_C5|embryos_izuno2020	Embryogenic cell	0
LowEmbryogenicCells_9weeksAfterMaturation_C6|embryos_izuno2020	Embryogenic cell	0
shoot_lCO2_200ppm_A1|co2_ujino-ihara2022	Shoot	0
shoot_lCO2_200ppm_A2|co2_ujino-ihara2022	Shoot	0
shoot_lCO2_200ppm_B1|co2_ujino-ihara2022	Shoot	0
shoot_lCO2_200ppm_B2|co2_ujino-ihara2022	Shoot	0
shoot_lCO2_200ppm_C1|co2_ujino-ihara2022	Shoot	0
shoot_lCO2_200ppm_C2|co2_ujino-ihara2022	Shoot	0
shoot_lCO2_200ppm_D1|co2_ujino-ihara2022	Shoot	0
shoot_lCO2_200ppm_D2|co2_ujino-ihara2022	Shoot	0
shoot_lCO2_200ppm_E1|co2_ujino-ihara2022	Shoot	0
shoot_lCO2_200ppm_E2|co2_ujino-ihara2022	Shoot	0
shoot_eCO2_800ppm_B1|co2_ujino-ihara2022	Shoot	0
shoot_eCO2_800ppm_B2|co2_ujino-ihara2022	Shoot	0
shoot_eCO2_800ppm_C1|co2_ujino-ihara2022	Shoot	0
shoot_eCO2_800ppm_C2|co2_ujino-ihara2022	Shoot	0
shoot_eCO2_800ppm_D1|co2_ujino-ihara2022	Shoot	0
shoot_eCO2_800ppm_D2|co2_ujino-ihara2022	Shoot	0
shoot_eCO2_800ppm_E1_1|co2_ujino-ihara2022	Shoot	0
shoot_eCO2_800ppm_E1_2|co2_ujino-ihara2022	Shoot	0
shoot_eCO2_800ppm_E2_1|co2_ujino-ihara2022	Shoot	0
shoot_eCO2_800ppm_E2_2|co2_ujino-ihara2022	Shoot	0
