# Supplementary material for: Positional identification of a candidate gene for MALE STERILITY 2 (MS2) by linkage mapping and transcriptomic data in Cryptomeria japonica D. Don
Source: BMC Genomics. 2026 May 19;27:595. doi: 10.1186/s12864-026-12907-4 (PMC13339982; doi:10.1186/s12864-026-12907-4)
Supplement: Supplementary file 10 — Supplementary Material 10.Supplementary Figure 5. Summary of the candidate gene (CG) screening process, illustrated as a Venn diagram. Description of data: A total of 91 positional candidate genes (Pos. CG) were initially identified based on genome sequence and linkage analysis. Among these, 11 genes were functionally annotated as homologs of Arabidopsis genes involved in pollen development (Homology-based candidate genes; Hom. CG), 29 genes were expressed in male strobili based on RNA-Seq data (Expressional candidate genes; Exp. CG), and 2 genes contained predicted deleterious mutations (Mutational candidate genes; Mut. CG). Only one gene, a GDSL esterase/lipase protein (GELP), met all three criteria and was thus identified as the most likely candidate gene responsible for MS2-type male sterility in C. japonica. Note: One of the two Mutational CGs (homologous to Arabidopsis INST1) does not fall into the Hom. CG category. [file 12864_2026_12907_MOESM3_ESM.xlsx]

## Sheet: Supplementary Table 3
Supplementary Table 3 List of genes located on MS2 locus, and their characteristics
	SUGI_1				RNA-Seq Sample ID															Max. TPM values	Amino acid substitution	Functional annotation by ARAPORT 11 (Fujino et al. 2024)
No.	Gene ID	5' position on chr5 (bp)	TAIR (GO:0009555) blast hit	TAIR gene symbol	MS_621oct	MS_658nov	MS_658oct	MS_683nov	MS_683oct	MS_707nov	MS_707oct	MS_734nov	MS_734oct	WT_594nov	WT_594oct	WT_625nov	WT_625oct	WT_671nov	WT_671oct	in wild type samples	with PROVEAN score	Araport11 ID	Araport11 Symbols
1	SUGI_0491580	280637858	-	-	12.5953	14.7436	7.76763	12.1895	5.81043	6.22959	5.11629	8.34684	4.42866	4.20797	7.46675	5.17805	3.50906	4.13023	3.71392	7.46675	-	-	-
2	SUGI_0491590	280661454	AT1G12820.1	AFB3 (AUXIN SIGNALING F-BOX 3)	20.976	21.5637	18.5205	21.8008	18.8984	25.6159	23.4892	24.2166	20.5827	27.0528	15.8235	23.1819	21.111	19.4781	19.3232	27.0528	-	AT1G80570.2	*
3	SUGI_0491600	280682573	-	-	0.259764	0.336276	0	0.20887	0.0976031	0.0858514	0.168785	0.764232	0.562369	0.289955	0.165583	0.0561306	0.647577	0.543154	0.32295	0.647577	-	-	-
4	SUGI_0491660	280865543	-	-	0.0210693	0.0227292	0.217421	0.0211766	0.178121	0.0348167	0.125492	0	0.0456133	0.058795	0.0335757	0.182108	0.183835	0.128493	0.174628	0.183835	-	-	-
5	SUGI_0491670	280981105	AT2G19070.1	SHT (SPERMIDINE HYDROXYCINNAMOYL TRANSFERASE)	0.0529716	0	0.0248468	0.0266207	0.0497584	0	0	0	0.0286698	0.029564	0	0	0	0.0923006	0	0.0923006	-	AT5G57840.1	*
6	SUGI_0491680	281015923	AT2G19070.1	SHT (SPERMIDINE HYDROXYCINNAMOYL TRANSFERASE)	0	0	0	0	0	0	0	0	0.137795	0	0	0	0	0	0	0	-	-	-
7	SUGI_0491790	282592365	AT5G05690.2	CPD (CONSTITUTIVE PHOTOMORPHOGENIC DWARF)	0	0	0	0	0	0	0	0	0	0	0	0	0	0	0	0	-	-	-
8	SUGI_0491800	282592751	-	-	0	0	0	0	0	0	0	0	0	0	0	0.0905831	0	0	0	0.0905831	-	-	-
9	SUGI_0491850	282962968	-	-	0	0	0	0	0	0	0	0	0	0	0	0	0	0	0	0	-	-	-
10	SUGI_0491880	282965100	-	-	0	0	0	0	0	0	0	0	0	0	0	0	0	0	0	0	-	-	-
11	SUGI_0491920	283395560	-	-	0.111532	0.812154	1.7264	1.70952	0.6286	0.598991	0.573713	0.512701	0.69419	0.373483	1.24415	0.903754	1.04266	3.10943	0.346652	3.10943	-	AT3G02640.1 | AT5G16250.1 | AT5G36710.2 | AT5G36800.2	* | * | * | *
12	SUGI_0491930	283479911	-	-	63.3466	86.1454	118.853	66.3812	124.319	73.2305	80.1239	80.6445	95.1352	67.5111	96.0688	83.2456	82.0583	87.8135	81.4437	96.0688	-	AT2G43750.1 | AT3G59760.1	OASB, CPACS1, ACS1, ATCS-B | OASC, ATCS-C
13	SUGI_0491940	283790008	-	-	0.0802441	0.389548	0.188196	0.241958	0.188442	0.497258	0.391046	0.393466	0.651457	0.179141	0.287721	0.216742	0.200044	0.139822	0.249407	0.287721	-	-	-
14	SUGI_0491970	284183646	-	-	0	0	0.0863993	0	0	0	0	0	0	0	0	0	0	0.0802386	0	0.0802386	-	-	-
15	SUGI_0491980	284286833	-	-	0	0	0	0	0	0	0	0	0	0	0	0	0	0	0	0	-	-	-
16	SUGI_0491990	284305619	-	-	0	0	0.041929	0	0	0	0	0	0	0	0	0	0	0	0	0	-	AT1G62500.1	DEG27
17	SUGI_0492000	284723655	-	-	0	0	0	0	0	0	0	0.0827918	0.146216	0	0	0	0	0	0	0	-	-	-
18	SUGI_0492010	285008511	-	-	0	0	0	0	0	0	0	0	0	0	0	0	0	0	0	0	-	-	-
19	SUGI_0492020	285009796	-	-	0.0984371	0	0	0.0494692	0.0462331	0.0406665	0	0.181002	0	0.164817	0.078434	0.0531763	0	0.028587	0	0.164817	-	-	-
20	SUGI_0492030	285027223	-	-	0.0298697	0.032223	0	0.0750546	0.112232	0	0.161735	0	0.0323328	0	0.1428	0.0322716	0	0.00867444	0	0.1428	-	-	-
21	SUGI_0492040	285028510	-	-	0	0	0	0	0	0	0	0	0	0	0.122615	0	0	0	0	0.122615	-	-	-
22	SUGI_0492050	285047754	-	-	0	0	0	0	0	0	0	0	0	0	0	0	0	0	0	0	-	-	-
23	SUGI_0492060	285049040	-	-	0	0	0	0.14319	0	0.0784736	0.0514266	0	0.102808	0	0	0	0	0.0827461	0	0.0827461	-	-	-
24	SUGI_0492070	285066500	-	-	0.0426561	0.0230084	0.0300124	0.0214366	0.060103	0	0.0230969	0	0	0.0357102	0.0764731	0.0460862	0.0531695	0.0247754	0.0441931	0.0764731	-	-	-
25	SUGI_0492080	285086965	-	-	0	0	0	0	0	0.147715	0	0	0	0	0	0	0	0	0	0	-	-	-
26	SUGI_0492090	285088251	-	-	0.189953	0.0512296	0.0445496	0.119325	0.223038	0.0392368	0.102853	0	0	0.106015	0	0.0513069	0.177578	0.027582	0.0983987	0.177578	-	-	-
27	SUGI_0492110	285106829	-	-	0	0	0	0	0	0	0	0	0	0.0766661	0	0	0	0	0	0.0766661	-	-	-
28	SUGI_0492120	285125236	-	-	0	0	0	0	0	0	0	0	0	0	0	0	0	0	0	0	-	-	-
29	SUGI_0492130	285126522	-	-	0.0949764	0.0512296	0	0	0.0446077	0.0392368	0.15428	0.116426	0.102808	0	0.113515	0.0513069	0	0.165492	0.147598	0.165492	-	-	-
30	SUGI_0492140	285173666	-	-	0	0	0	0	0	0	0	0	0	0	0	0	0	0	0	0	-	-	-
31	SUGI_0492150	285174952	-	-	0.0474882	0	0	0	0.178431	0.0784736	0.0514266	0.116426	0	0.0530074	0	0	0	0.027582	0.0983987	0.0983987	-	AT2G27310.1 | AT2G36090.1 | AT3G44326.1	* | * | CFB
32	SUGI_0492170	285224928	-	-	0	0	0	0	0	0	0	0	0	0	0	0	0	0	0	0	-	-	-
33	SUGI_0492180	285260350	-	-	0.736786	0.993544	0.431996	1.11081	0.432559	0.608765	0.199473	1.29833	0.299078	0.822418	0.22015	1.69157	0.459191	0.77564	0.572502	1.69157	-	AT1G62500.1	DEG27
34	SUGI_0492190	285271350	-	-	0.368393	0.298063	0.259198	0.370269	0.432559	0.68486	0.299209	0.677387	0.0996927	1.33643	0.22015	1.89058	0.803584	0.534924	0.572502	1.89058	-	AT1G62500.1	DEG27
35	SUGI_0492210	285296689	-	-	0	0.695481	0.172799	0.647971	0.605583	1.14143	0.199473	1.46767	0.498463	0.719616	0.366916	1.09455	0.344393	1.01636	0.477085	1.09455	-	AT1G62500.1	DEG27
36	SUGI_0492240	285316334	-	-	0.955191	0.562062	0.651697	0.567306	0.570978	0.681599	0.423168	1.01124	1.17495	0.920814	0.518925	0.844364	0.432951	0.655664	1.07957	1.07957	-	AT1G62500.1	DEG27
37	SUGI_0492250	285344154	-	-	0.153239	0	0	0.0513399	0	0	0	0	0.387042	0	0	0.110374	0	0	0	0.110374	-	AT1G62515.1 | AT4G22463.1	* | *
38	SUGI_0492260	285359446	-	-	0	0	0	0.0969753	0	0.0797192	0	0	0	0.43079	0	0	0	0	0	0.43079	-	-	-
39	SUGI_0492270	285370411	-	-	0.217089	0	0.0407311	0	0	0.0358736	0	0	0	0	0	0.0938183	0	0	0	0.0938183	-	AT1G62500.1	DEG27
40	SUGI_0492280	285403135	-	-	0.0250144	0	0	0	0.0469941	0	0	0.0613272	0	0.0279216	0	0	0.0623592	0.0145288	0	0.0623592	-	-	-
41	SUGI_0492290	285440466	-	-	0.0972558	0	0	0.0977511	0	0.0803569	0	0	0	0	0	0	0	0	0.302281	0.302281	-	AT1G62500.1	DEG27
42	SUGI_0492300	285495451	-	-	0	0	0	0	0	0	0	0	0	0.0969278	0	0	0	0	0	0.0969278	-	AT1G62500.1	DEG27
43	SUGI_0492310	285519523	-	-	0	0	0	0	0	0	0	0	0	0	0.215258	0	0	0	0.0699724	0.215258	-	AT1G62515.1 | AT4G22463.1	* | *
44	SUGI_0492320	285525756	-	-	0	0	0	0	0	0	0	0	0	0	0	0	0	0	0	0	-	AT1G62500.1	DEG27
45	SUGI_0492350	285600160	-	-	2.97458	0	0.161769	0.129988	0	0.641146	0.0933703	0	0.279988	0.192481	0.412195	0.232882	0.21494	1.0266	0.535959	1.0266	-	AT1G62500.1	DEG27
46	SUGI_0492360	285636199	-	-	0	0	0	0	0.0913565	0	0	0	0	0	0.0774928	0	0.121226	0	0.201521	0.201521	-	AT1G62500.1	DEG27
47	SUGI_0492370	285679785	-	-	1.19063	3.24489	1.29332	3.08621	2.64887	8.43955	5.08964	1.61316	1.35664	8.4637	4.0444	1.96341	1.24976	6.00549	8.95935	8.95935	-	-	-
48	SUGI_0492380	285709414	-	-	0	0	0	0.0754252	0	0	0	0.183982	0.243693	0	0.0597938	0	0	0	0	0.0597938	-	-	-
49	SUGI_0492400	285837702	-	-	0	0	0.16063	0	0	0	0	0	0	0	0.0682155	0	0	0	0	0.0682155	-	AT1G62500.1	DEG27
50	SUGI_0492410	285847273	-	-	0	0	0	0	0	0	0	0	0	0	0.14245	0	0	0	0	0.14245	-	AT1G62500.1	DEG27
51	SUGI_0492420	285880369	-	-	0	0	0	0	0.346047	0.101461	0.132982	0.15053	0.199385	0	0	0.132672	0.306127	0.142646	0	0.306127	-	AT1G62515.1 | AT4G22463.1	* | *
52	SUGI_0492430	285888025	-	-	4.19501	0.230894	0.321259	0.774437	0	0.601262	1.4834	0.262368	1.39008	0.71672	0.716262	0	0.106713	0.472391	0.443487	0.71672	-	AT1G62500.1	DEG27
53	SUGI_0492450	285911403	-	-	0	0	0	0	0	0	0	0	0	0	0	0	0	0	0	0	-	AT1G62500.1	DEG27
54	SUGI_0492460	285939894	-	-	0	0	0	0	0	0	0	0	0	0.0771017	0	0.223884	0	0.0802386	0.286251	0.286251	-	AT1G62515.1 | AT4G22463.1	* | *
55	SUGI_0492480	286009782	-	-	0.0907237	0	0	0	0	0	0	0	0	0	0	0	0	0	0	0	-	AT1G62500.1	DEG27
56	SUGI_0492490	286072134	-	-	0	0	0	0	0	0.066083	0	0	0	0	0	0	0	0	0	0	-	AT1G62515.1 | AT4G22463.1	* | *
57	SUGI_0492500	286103071	-	-	3.23324	0	0	0.0649941	0	0	0.45518	0	0.244989	0.144361	0	0	0	0	0	0.144361	-	AT1G62515.1 | AT4G22463.1	* | *
58	SUGI_0492510	286121444	-	-	0.191147	0.0412414	0.0358638	0.153697	0	0.0315868	0.1242	0	0.124146	0.0853452	0	0.0413036	0.0476519	0.0222044	0	0.0853452	-	AT1G62500.1	DEG27
59	SUGI_0492520	286129456	-	-	0	0	0	0	0	0	0	0	0	0	0	0	0	0	0	0	-	AT1G62500.1	DEG27
60	SUGI_0492530	286160747	-	-	0.65818	0.0835336	0	0	0	0.0959677	0.0838549	0	0.0838181	0	0	0	0	0	0	0	-	AT1G62500.1	DEG27
61	SUGI_0492550	286203663	-	-	10.1565	0.0830049	0	1.00535	0.216827	0.190721	1.2082	0.282959	1.24931	0.257656	0.183923	0.0831301	0.0959069	0.178759	0	0.257656	-	AT1G62500.1	DEG27
62	SUGI_0492560	286214305	-	-	0.178779	0	0.167716	0.0898448	0.0419837	0	0	0.109577	0.290282	0	0.391737	0.0482888	0	0.0259595	0	0.391737	-	AT1G62500.1	DEG27
63	SUGI_0492570	286258335	-	-	0	0	0	0.0455929	0	0	0	0	0	0	0	0	0	0	0	0	-	AT1G62500.1	DEG27
64	SUGI_0492580	286265898	-	-	0	0	0	0	0	0	0	0	0	0	0	0	0	0	0	0	-	AT1G62500.1	DEG27
65	SUGI_0492590	286277812	-	-	2.69776	12.0464	210.571	2.74582	232.978	1.49541	31.9515	7.99545	51.4179	0.952942	82.1728	6.05075	2.4688	30.3861	19.777	82.1728	-	-	-
66	SUGI_0492600	286567147	AT5G05690.1	CPD (CONSTITUTIVE PHOTOMORPHOGENIC DWARF)	0	0.0265481	0	0	0.0231165	0	0.0266502	0	0.0532771	0.0274694	0	0	0	0.028587	0	0.028587	-	AT2G26710.1	CYP734A1, CYP72B1, BAS1
67	SUGI_0492610	286605938	AT5G05690.1	CPD (CONSTITUTIVE PHOTOMORPHOGENIC DWARF)	0.02451	0	0	0	0	0	0.0265428	0.0150227	0.0530622	0	0	0	0	0	0	0	-	-	-
68	SUGI_0492620	286711734	AT5G05690.1	CPD (CONSTITUTIVE PHOTOMORPHOGENIC DWARF)	1.02128	1.24776	0.415556	0.197877	0.208049	0.223666	0.199877	0.437422	0.319662	0.109878	0.441191	0.212705	0.122699	0.150082	0.267708	0.441191	-	AT4G19230.2 | AT5G45340.1	CYP707A1 | CYP707A3
69	SUGI_0492630	286800727	-	-	1.46641	3.0363	6.05736	2.28213	6.70955	4.26017	4.48232	4.262	4.86438	3.14167	6.03056	4.03747	3.65566	5.30262	4.09216	6.03056	-	-	-
70	SUGI_0492640	286985217	AT5G36260.1	A36	16.0192	9.68927	6.84525	19.0318	5.23498	15.4953	5.82469	7.73723	6.64986	10.3004	3.05675	8.56967	4.18412	4.54674	2.44381	10.3004	-	-	-
71	SUGI_0492650	287000059	-	-	0.0232892	0.276365	0.655443	0.280894	0.371901	0.423336	0.201766	0	0.453774	0.311952	0.501031	0.553564	0.319322	0.622233	0.217156	0.622233	-	-	-
72	SUGI_0492660	287079095	-	-	3.73124	3.17717	4.89218	2.08099	1.97606	3.10121	3.7889	3.16237	5.44115	2.08863	3.68761	3.85185	4.01604	5.72983	6.2631	6.2631	-	AT3G02645.1	*
73	SUGI_0492690	287114727	-	-	0.118029	0.127328	0.664352	0	0	0	0.127818	0	0	0.0658733	0.141067	0	0	0	0	0.141067	-	-	-
74	SUGI_0492700	287493079	-	-	2.76005	3.63152	6.09149	3.39948	4.71319	4.23139	4.57845	3.21714	4.35194	5.24453	4.70346	4.18858	4.72298	4.18841	4.73553	5.24453	-	AT3G07060.1	emb1974
75	SUGI_0492830	287631090	-	-	15.9718	13.5218	26.3488	10.9759	21.3625	13.5776	16.1387	13.772	18.8089	10.4582	17.2856	13.9951	13.2461	16.849	16.5907	17.2856	-	-	-
76	SUGI_0492850	287791494	-	-	2.67411	3.27303	3.54857	3.65933	3.38787	4.41026	4.44909	3.40362	3.75903	4.92304	4.16306	3.84274	4.09283	2.9492	3.23585	4.92304	P613T=-7.020,R1047H=-4.425	-	-
77	SUGI_0492880	288357862	-	-	37.866	50.0225	47.5507	39.895	44.6174	44.9263	49.2436	51.3037	75.469	40.0423	45.8658	56.5934	41.4439	58.7259	56.0238	58.7259	-	AT1G32990.1	PRPL11
78	SUGI_0492890	288560684	-	-	7.92374	12.4512	15.4439	9.38236	11.2156	12.197	13.0868	9.53584	9.86958	14.7007	10.3208	10.9064	13.0336	13.9539	16.7934	16.7934	-	AT4G17010.1	*
79	SUGI_0492910	288603226	-	-	0.393136	0.326238	0.14185	0.395138	0.142034	0.674638	0.491239	0.963844	0.458289	0.607607	0.337344	0.522768	0.603116	0.456681	0.313309	0.607607	-	-	-
80	SUGI_0492950	288823532	-	-	2.06751	3.34561	29.0548	4.61325	20.0813	6.76474	5.73179	3.44684	5.63976	5.72336	5.23867	4.46754	4.84493	7.68544	7.79693	7.79693	-	-	-
81	SUGI_0492960	288933171	-	-	1.82355	2.47163	15.7911	2.44378	11.6831	3.63152	3.94956	2.35001	3.18863	2.45302	3.76287	2.0207	3.14722	3.09598	3.29409	3.76287	-	-	-
82	SUGI_0492970	288934794	-	-	0.701364	1.68138	15.2063	0.783262	9.3699	2.31799	4.3884	1.71952	2.44631	3.04453	4.03608	2.27329	1.16564	4.52628	2.09917	4.52628	-	-	-
83	SUGI_0492990	288992769	-	-	0.072363	0.312257	0.543081	0	0.135947	0.597894	0.470186	0.798349	0.93996	0.24232	0.288291	0.938183	0.180396	0.252178	0.599764	0.938183	-	-	-
84	SUGI_0493000	289004563	AT4G10950.1	GELP77 (GDSL-TYPE ESTERASE/LIPASE 77)	9.26479	10.1886	11.9106	7.75177	7.88932	7.70897	10.157	9.01362	7.3049	5.28934	6.87436	6.72616	6.39534	9.35772	8.15969	9.35772	-	AT1G54010.1	GLL23
85	SUGI_0493010	289070608	AT4G10950.1	GELP77 (GDSL-TYPE ESTERASE/LIPASE 77)	26.4456	101.487	214.377	51.2022	181.915	50.5808	508.358	181.3	377.063	14.7596	365.596	105.742	110.266	323.558	296.087	365.596	S40F=-5.620	AT1G23500.1 | AT1G33811.1 | AT1G54790.2 | AT1G58430.1 | AT1G71120.1 | AT1G73610.1 | AT2G19060.1 | AT2G30310.1 | AT5G08460.1	* | GGL7 | * | RXF26 | GLIP6 | * | * | * | *
86	SUGI_0493020	289230449	-	-	0	0	0	0	0	0	0	0.0258724	0.0228462	0	0	0	0	0.0245174	0	0.0245174	-	AT3G02830.1 | AT5G16540.1	ZFN1, PNT1 | ZFN3
87	SUGI_0493030	289248810	-	-	9.64453	11.1913	40.1445	9.77511	44.6886	11.0491	68.0203	27.0232	43.2507	73.7298	73.1661	8.40612	145.977	60.2068	70.7841	145.977	-	-	-
88	SUGI_0493040	289278941	-	-	3.03924	5.32788	23.3796	3.97114	26.265	3.2645	24.2734	8.84837	21.3018	34.1792	46.6167	4.18664	62.0338	23.9633	38.0213	62.0338	-	-	-
89	SUGI_0493050	289279941	-	-	2.49736	3.9141	21.9695	2.368	23.5916	1.51837	16.5841	6.06498	15.7607	23.458	41.9752	2.49455	39.0579	24.7135	19.2831	41.9752	-	-	-
90	SUGI_0493060	289390244	AT3G06430.1	PPR2 (pentatricopeptide repeat 2)	24.5407	25.589	29.5145	24.937	34.1978	30.6245	32.4337	29.8712	34.7334	35.3709	31.0384	29.6519	31.9619	28.6328	28.8142	35.3709	-	-	-
91	SUGI_0493120	289648020	-	-	32.7555	39.4405	77.9647	34.67	76.2514	40.731	44.163	42.5031	46.6693	49.7507	56.6038	39.8854	45.6266	50.1952	48.3169	56.6038	-	-	-
